# Supplementary material for: HIV continuum of care: expanding scope beyond a cross-sectional view to include time analysis: a systematic review
Source: BMC Public Health. 2021 Sep 17;21:1699. doi: 10.1186/s12889-021-11747-z (PMC8447660; doi:10.1186/s12889-021-11747-z)
Supplement: Supplementary file 1 — Additional file 1: Table S1. Articles presenting Continuum of Care estimates for subgroups of individuals (N = 134). Table S2. Articles presenting national and international estimates of the conitnuum of care (N = 26). Table S3. Articles acknowledging the dimension of time (N = 53, 38 of them present estimates of cumulative time on a stage, incidence or time-to a CoC stage). Two of these are also included to the national CoC estimates table. [file 12889_2021_11747_MOESM1_ESM.xlsx]

## Sheet: Subgroup
Table 1. Articles presenting Continuum of Care estimates for subgroups of individuals (N=134)
Authors, Journal, Year of publication	Title	Journal	doi	Database	Synopsis	Study period	Country	Main data source	Population
Halperin J et al. Open Forum Infect Dis.2019 Mar 26;6(4):ofz161	A Care Continuum of Immediate ART for Newly Diagnosed Patients and Patients Presenting Later to Care at a Federally Qualified Health Center in New Orleans.	Open Forum Infect Dis.2019 Mar 26;6(4):ofz161	10.1093/ofid/ofz161	PubMed Only	CoC of patients included in two data sources were compared: CrescentCare Start Initiative (CCSI), which includes patients who were newly diagnosed, linked immediately, and offered same-day ART and Early Intervention Services (EIS) which includes patients who were ART naïve, diagnosed >72 hours (range, 4 days–25 years), linked on the day of contact, and offered same-day ART. Same-Day linkage, Same…	2016-2018	USA, New Orleans	Clinical data	newly diagnosed in specific interval
Baguso GN et al. J Int AIDS Soc.2019 Apr;22(4):e25270	Successes and final challenges along the HIV care continuum with transwomen in San Francisco.	J Int AIDS Soc.2019 Apr;22(4):e25270	10.1002/jia2.25270	PubMed and EMBASE	Cross-sectional study using respondent-driven sampling (RDS) to recruit self_x0002_identified adult transwomen. Of those, 123 were found to be HIV positive. The undiagnosed fraction was estimated as those testing HIV positive in the study, but not having reported they know being HIV positive, among all participants testing positive. Apart from estimates for not being engaged in care, not on ART, …	2016-2017	USA, San Francisco	Cross-sectional study; RDS	transwomen
Luo Y et al. Chin Med J (Engl).2019 Apr 18	HIV care continuum among newly diagnosed student and non-student youths between 2012 and 2016 in Hangzhou, China.	Chin Med J (Engl).2019 Apr 18	10.1097/CM9.0000000000000264	PubMed and EMBASE	CoC of 707 HIV newly diagnosed youth (15-24 years old) was estimated. Data were extracted from the Chinese National HIV/AIDS Comprehensive Response Information Management System. Participants were grouped as students and non-students and compared regarding the following: ART initiation within 30 days, 90 days, and 12 months of HIV diagnosis, viral load suppression at 12 months of HIV diagnosis an…	2012-2016	China, Hangzhou	Registry	Young, students and non-students
Psichogiou M et al. AIDS Care.2019 Apr 2:1-8	Identifying, linking, and treating people who inject drugs and were recently infected with HIV in the context of a network-based intervention.	AIDS Care.2019 Apr 2:1-8	10.1080/09540121.2019.1601671	PubMed Only	Cross-sectional data were retrieved from the Transmission Reduction Intervention Project (TRIP). The project used risk network-based contact tracing to target people who had recently been infected by HIV (i.e., in the past six months), among drug users. Among recently HIV infected, percentages of those linked to care, ever on ART and having acheived viral load suppression were estimated.	2013-2015, last updated 2016	Greece	Cross-sectional study	PWID
Meade CM et al. Infect Dis Obstet Gynecol.2019 Feb 14;2019:8161495	HIV Care Continuum among Postpartum Women Living with HIV in Atlanta.	Infect Dis Obstet Gynecol.2019 Feb 14;2019:8161495	10.1155/2019/8161495	PubMed and EMBASE	Data of HIV positive women who delivered at a large publically-funded clinic were retrieved from electronic healthcare system medical records. Supplementary data of the Georgia Department of Public Health (DPH) enhanced HIV/AIDS Reporting System (eHARS) were also used. On ART, viral load at delivery, in care on 90 days, 1 and 2 years,viral load suppression at 1 and 2 years post partum. Retention …	2011-2016	USA, Georgia	Surveillance	Women
Hoover KW et al. J Acquir Immune Defic Syndr.2019 Feb 25	HIV diagnoses and the HIV care continuum among women and girls aged >=13 years - 39 states and the District of Columbia, 2015-2016.	J Acquir Immune Defic Syndr.2019 Feb 25	10.1097/QAI.0000000000002023	PubMed and EMBASE	Data of HIV positive women retrieved from the National HIV Surveillance System. Linkage (One or more CD4 or viral load tests performed during 2015), retention (Two or more CD4 or viral load tests performed at least 3 months apart during 2015) and viral load suppression (A viral load test result of <200 copies/mL at the most recent test during 2015) were estimated.	2015-2016	USA, Columbia	Surveillance	Women
Edwards JK et al. J Int AIDS Soc.2019 Jan;22(1):e25226	The HIV care continuum among resident and non-resident populations found in venues in East Africa cross-border areas.	J Int AIDS Soc.2019 Jan;22(1):e25226	10.1002/jia2.25226	PubMed and EMBASE	This is a cross-sectional survey, where a stratified random sample of individuals socializing in cross border areas was offered an HIV test to assess progress towards the 90-90-90 target. The proportion of those aware oftheir status (diagnosed), the proportion of those on ART among diagnosed and the proportion of people on ART who have a suppressed viral load (<1000 copies/mL), as well as the ove…	2016-2017	East Africa	Cross-sectional study	cross-border areas
Byrd KK et al. AIDS Patient Care STDS.2019 Feb;33(2):58-66	Retention in HIV Care Among Participants in the Patient-Centered HIV Care Model: A Collaboration Between Community-Based Pharmacists and Primary Medical Providers.	AIDS Patient Care STDS.2019 Feb;33(2):58-66	10.1089/apc.2018.0216	PubMed Only	Data come from the Patient-Centered HIV Care Model (PCHCM) project, which required sharing of patient clinical information (coming from medical providers) and collaborative therapy-related action planning (coming from community based pharmacists). A convenience sample of willing to participate HIV positive individuals was used to assess retention in care (one or more medical visit in each 6-month…	2014-2015, follow-up to 2016	USA	Clinical data	convenience sample
Lagi F et al. Patient Prefer Adherence.2018 Nov 30;12:2545-2551	Continuum of care among HIV-1 positive patients in a single center in Italy (2007-2017).	Patient Prefer Adherence.2018 Nov 30;12:2545-2551	10.2147/PPA.S180736	PubMed Only	The study includes all newly diagnosed HIV-infected patients aged >18 years, linked to a single HIV care clinic, within a 8.5 year period. Estimates of the percentage of linkage (at least one visit after being diagnosed), of retention in care (still on follow-up at the end of the observational period with at least one clinic visit in the previous 12 months), on ART (defined as a regular ART dispe…	2007-2017	Italy	Cohort	newly diagnosed in specific interval, single clinic
Vogler IH et al. Cad Saude Publica.2018 Nov 29;34(12):e00009718	Cascade of care for people living with HIV infection in Southern Brazil: results from a public health network.	Cad Saude Publica.2018 Nov 29;34(12):e00009718	10.1590/0102-311X00009718	PubMed Only	The study had a longitudinal (from 2012 to 2015) and a cross-sectional design (2015). The aim was to estimate the continuum of care considering the steps of retention in care, cART use, and viral load suppression in a cohort of HIV diagnosed individuals attended at a large, public health network. Retention in care (seen in at least one visit in a given year), on ART (Ever on ART, even if adherenc…	2012-2015	Brazil	Cohort	specific interval, sub-national network
Chandler CJ et al. AIDS Care.2018 Nov 29:1-5	Characterizing the HIV care continuum among a community sample of black men who have sex with men in the United States.	AIDS Care.2018 Nov 29:1-5	10.1080/09540121.2018.1549724	PubMed and EMBASE	Results are based on a survey conducted on a random communtiy sample of men who have sex with men. Percentage of linkage to medical care, retention in medical care, prescription of antiretroviral therapy (i.e. ever on ART) and viral suppression (<200 copies/ml) are presented. All estimates are based on participants self-reporting.	2014-2017	USA (Atlanta, Detroit, Houston, Memphis, Philadelphia, and Washington DC)	Survey, random community sample	MSM
Jin H et al. AIDS Care.2019 Jan;31(1):125-130	Burden of HIV among young transgender women: factors associated with HIV infection and HIV treatment engagement.	AIDS Care.2019 Jan;31(1):125-130	10.1080/09540121.2018.1539213	PubMed and EMBASE	Participants of this survey were recruited for a randomized controlled efficacy trial. Those tested positive were included as PLHIV; participants who reported being aware of their HIV infection were considered as diagnosed. Estimates for ART (taking ART, 90% adherent to ART) and linkage to care were based on participants self-reporting.	2012-2015	USA (Chicago and Boston)	Survey, Clinical trial	specific interval, sub-national survey
Hawk M et al. AIDS Behav.2019 Mar;23(3):765-775	HIV Treatment Cascade by Housing Status at Enrollment: Results from a Retention in Care Cohort.	AIDS Behav.2019 Mar;23(3):765-775	10.1007/s10461-018-2295-y	PubMed and EMBASE	This is a survey on HIV diagnosed indviduals who participate in programs for marginalised populations. It focuses on the effect of stable housing at enrollment on HIV care. Estimates of engagement in HIV care, retention in HIV care, currently being on ART were based on participants' self reporting. Paritcipants with a viral load of less than 200 copies/ml were considered as virally suppressed.	2013-2016	USA	Survey	Marginalised populations
Kim N et al. AIDS Behav.2018 Sep 26	Undiagnosed and Untreated HIV Infection Among Persons Who Inject Drugs: Results of Three National HIV Behavioral Surveillance Surveys, San Francisco, 2009-2015.	AIDS Behav.2018 Sep 26	10.1007/s10461-018-2284-1	PubMed Only	This is a survey where HIV infected people who inject drugs are included. The participants were approached using respondent driven sampling. All individuals with a HIV positive result during the study were considered as PLHIV. Those among them that reported they knew their status were considered as previously diagnosed. Estimates for the percentage on ART and the percentage of individuals with un…	2009-2015	USA (San Francisco)	Survey	PWID
Januraga PP et al. Lancet HIV.2018 Oct;5(10):e560-e568	The cascade of HIV care among key populations in Indonesia: a prospective cohort study.	Lancet HIV.2018 Oct;5(10):e560-e568	10.1016/S2352-3018(18)30148-6	PubMed Only	The data come from a multicentre, observational cohort study and include individuals newly diagnosed with HIV, belonging to key populations, i.e. men who have sex with men, female sex workers, transgender women and people who inject drugs. The study reports results on the number of participants that were linked with HIV care (ie, received at least one HIV-related service at a study treatment site…	2015-2016	Indonesia	Cohort	MSM, FSW, Transgender women and PWID
Bukowski LA et al. J Acquir Immune Defic Syndr.2018 Dec 1;79(4):413-420	Characterizing the HIV Care Continuum and Identifying Barriers and Facilitators to HIV Diagnosis and Viral Suppression Among Black Transgender Women in the United States.	J Acquir Immune Defic Syndr.2018 Dec 1;79(4):413-420	10.1097/QAI.0000000000001831	PubMed and EMBASE	This survey includes a random sample of Black transgender women that had a positive HIV result when tested at the onsite HIV test they had been offered. Percentage of diagnosed was estimated as the proportion among them who reported that they already knew their status. Estimates concering linkage to care, retention in care, ART prescription, and having undectable, detecatble but under 10,000 copi…	2014-2017	USA	Survey	Black transgender women
Napierala S et al. J Acquir Immune Defic Syndr.2018 Nov 1;79(3):358-366	Engagement in HIV Care Among Young Female Sex Workers in Zimbabwe.	J Acquir Immune Defic Syndr.2018 Nov 1;79(3):358-366	10.1097/QAI.0000000000001815	PubMed Only	The study of this survey was recruited by respondent driven sampling among female sex worker. The participants were offered a HIV test and those with a positive HIV result were included in the study. Those who reported knowing their status were considered as diagnosed. ART (self-reported ART use). Viral suppression (<1000 copies/ml)	2013	Zimbabwe	Survey, RDS	FSW
Matson TE et al. AIDS.2018 Sep 24;32(15):2247-2253	Gender and alcohol use: influences on HIV care continuum in a national cohort of patients with HIV.	AIDS.2018 Sep 24;32(15):2247-2253	10.1097/QAD.0000000000001946	PubMed and EMBASE	The study sample includes HIV positive individuals who participate in the Veterans Aging Cohort Study (VACS) data were used to identify Veterans Health and have available alcohol consumption data. The main aim of the study was to assess the role of gender to the HIV continuum of care and in particular to investigate whether gender modifies the effect of alcohol consumption. The study provides est…	2008-2014	USA	Cohort	Veterans
Williams EC et al. AIDS Behav. 2019 Jan;23(1):140-151	Level of Alcohol Use Associated with HIV Care Continuum Targets in a National U.S. Sample of Persons Living with HIV Receiving Healthcare.	AIDS Behav. 2019 Jan;23(1):140-151	10.1007/s10461-018-2210-6	PubMed and EMBASE	This study used the same data and estimates the three continuum of care outcomes (linkage, ART and viral suppression) following the same methodology and definitions as in Matson et al. 2018 (VACS data and alcohol consumption data), but focuses on the effect of alcohol.	2008-2014	USA	Cohort	Veterans
Kerkerian G et al. J Acquir Immune Defic Syndr.2018 Oct 1;79(2):226-236	Attrition Across the HIV Cascade of Care Among a Diverse Cohort of Women Living With HIV in Canada.	J Acquir Immune Defic Syndr.2018 Oct 1;79(2):226-236	10.1097/QAI.0000000000001775	PubMed Only	This is a survey on HIV positive women nested in the Canadian HIV Sexual and Reproductive Health Cohort Study (CHIWOS). Estimates of linkage to care (those who ever accessed HIV medical care at some point after diagnosis), retention in care (among participants who ever accessed HIV medical care, those who received HIV medical care in the past year), ever on ART, currently on ART, ART adherence (=…	2013-2015	Canada	Survey, nested in Cohort	Women
Beckwith CG et al. PLoS One.2018 May 22;13(5):e0197730	Risk behaviors and HIV care continuum outcomes among criminal justice-involved HIV-infected transgender women and cisgender men: Data from the Seek, Test, Treat, and Retain Harmonization Initiative.	PLoS One.2018 May 22;13(5):e0197730	10.1371/journal.pone.0197730	PubMed and EMBASE	This survey includes HIV positive transgender women (TW) and cisgender men (CM) who have been diagnosed in jail or being recently released. Based of participants self reporting, the study provides estimates for the percentage of current use of ART, ART adherence, acheive viral load suppression (<200 copies/ml) and have CD4<200. TW and CM were 1:5 matched using a risk set matching. Differences on …	2012-2016	USA	Survey	Incarcerated
Fuente-Soro L et al. J Int AIDS Soc.2018 Apr;21(4):e25095	Monitoring progress towards the first UNAIDS target: understanding the impact of people living with HIV who re-test during HIV-testing campaigns in rural Mozambique.	J Int AIDS Soc.2018 Apr;21(4):e25095	10.1002/jia2.25095	PubMed Only	This is a survey nested in a cohort study which offered HIV testing and includes all HIV-diagnosed individuals. The participants was considered as aware of their status if they had disclosed they had a positive HIV result before the one currently undertaken. The number of individuals previously diagnosed with HIV but not reporting this during the interview is also provided. Loss to follow-up (LTF…	2014-2015	Mozambique, rural	Survey, nested in Cohort	specific inteval, sub-national
Terzian AS et al. AIDS Behav.2018 Sep;22(9):3009-3023	Identifying Spatial Variation Along the HIV Care Continuum: The Role of Distance to Care on Retention and Viral Suppression.	AIDS Behav.2018 Sep;22(9):3009-3023	10.1007/s10461-018-2103-8	PubMed and EMBASE	Cohort data were analysed to provide insights as to whether distance from HIV care may be associated with retention in care (>=2 visits or lab exams at least 90 days apart, within 12 months), prescription of ART and viral suppression (<=200copies/ml at last visit). Both individual-level and facility-level variables were considered. Once the individuals' distance from the care site was estimated, …	2011-2015	USA, Washington	Cohort	specific inteval, sub-national
Wroe EB, Dunbar EL, Kalanga N, Dullie L, Kachimanga C, Mganga A, Herce M, Beste J, Rigodon J, Nazimera L, McBain RK. BMJ Glob Health.2018 Jan 12;3(1):e000552	Delivering comprehensive HIV services across the HIV care continuum: a comparative analysis of survival and progress towards 90-90-90 in rural Malawi.	BMJ Glob Health.2018 Jan 12;3(1):e000552	10.1136/bmjgh-2017-000552	PubMed and EMBASE	The study population includes HIV-infected individuals seen in thirteen facilities providing HIV screening and care. Alternative to the usual 90-90-90 continuum of care estimates, the authors provide estimates for the number of total HIV tests performed in a district for those aged >15 years, over the course of a year (as a proxy to diagnosis rate), the percentage of the catchment population newl…	2013-2015	Malawi, Neno District	Clinical data	specific inteval, sub-national
Rebeiro PF et al. AIDS Behav. 2018 Aug;22(8):2604-2614	Health Literacy and Demographic Disparities in HIV Care Continuum Outcomes.	AIDS Behav. 2018 Aug;22(8):2604-2614	10.1007/s10461-018-2092-7	PubMed and EMBASE	The study population was a cohort of HIV positive individuals with at least one healthcare provider appointment within the study period. The objective of the study was to measure the participants' health literacy and to explore its impact on specific continuum of care outcomes: ART (self reported responses for current use of ART and adherence) Retention (defined as at least 2 healthcare provider …	1998-2012	USA, Nashville	Cohort	single cohort
Castel AD et al. JMIR Public Health Surveill.2018 Mar 16;4(1):e23	Defining Care Patterns and Outcomes Among Persons Living with HIV in Washington, DC: Linkage of Clinical Cohort and Surveillance Data.	JMIR Public Health Surveill.2018 Mar 16;4(1):e23	10.2196/publichealth.9221	PubMed and EMBASE	The objective of this study was to determine whether linkage of cohort data (District of Columbia (DC) Cohort) and surveillance (Washington, DC, Department of Health (DOH) surveillance data) data would improve the accuracy of the findings, compared to using one of these datasources separately. The algorithm of databases' linkage is presented in detail. Results on the percentages of retention (at …	2011-2015	USA	Surveillance and cohort data linked	specific interval, sub-national
Pathela P et al. J Acquir Immune Defic Syndr.2018 Jul 1;78(3):314-321	Gaps Along the HIV Care Continuum: Findings Among a Population Seeking Sexual Health Care Services in New York City.	J Acquir Immune Defic Syndr.2018 Jul 1;78(3):314-321	10.1097/QAI.0000000000001674	PubMed and EMBASE	Data for this study come from 8 sexual health clinics in New York. Participants could be 1) tested for HIV and were newly diagnosed on the day of clinic visit 2) were known to be previously diagnosed with HIV or 3) had unknown HIV status at the day of clinic visit. The continuum of care was constructed for the three groups. Cross-sectiion estimates for the linkage and re-linkage to care, retentio…	2012-2014	USA, New York	Clinical data	specific interval, sub-national
Huerga H et al. BMC Public Health.2018 Mar 2;18(1):303	Progress towards the UNAIDS 90-90-90 goals by age and gender in a rural area of KwaZulu-Natal, South Africa: a household-based community cross-sectional survey.	BMC Public Health.2018 Mar 2;18(1):303	10.1186/s12889-018-5208-0	PubMed Only	The study provides estimates for a 4-point CoC, based on a cross-sectional household-based community survey. PLHIV were estimated as HIV-tested participants with a positive results, either they were aware or unaware of their status at the time of the study. Those who reported they were aware of their status were considered as diagnosed; the diagnosed fraction was estimated as the ratio of those a…	2013	South Africa, KwaZulu-Natal	Cross-sectional, household-based community Survey	sub-national
Rhead R et al. BMJ Open.2018 Feb 28;8(2):e018751	Do female sex workers have lower uptake of HIV treatment services than non-sex workers? A cross-sectional study from east Zimbabwe.	BMJ Open.2018 Feb 28;8(2):e018751	10.1136/bmjopen-2017-018751	PubMed Only	The primary aim of this survey was to to construct and compare HIV treatment cascades for female sex workers and non-sex workers. PLHIV were estimated as HIV-tested participants with a positive results, either they were aware or unaware of their status at the time of the study. Those who reported they were aware of their status were considered as diagnosed; the diagnosed fraction was estimated as…	2009-2012	Zimbabwe, East	Survey	Women (Sex workers and non-sex workes)
Das S et al. AIDS Res Ther.2018 Jan 24;15(1):2	Geographic patterns of poor HIV/AIDS care continuum in District of Columbia.	AIDS Res Ther.2018 Jan 24;15(1):2	10.1186/s12981-018-0189-8	PubMed and EMBASE	Surveillance HIV data were used to estimate linkage to care (evidence of diagnosis date to first CD4 and/or viral load laboratory), retention in any care (Stability of care in the one year; Two viral load and/or CD4 labs reported more than 90 days apart in the year) and viral suppression (viral load <200copies/ml at any time after diagnosis)	2010-2015	USA, Columbia	Surveillance	specific interval, sub-national
Friedman MR et al. J Acquir Immune Defic Syndr.2018 Apr 15;77(5):451-458	HIV Care Continuum Disparities Among Black Bisexual Men and the Mediating Effect of Psychosocial Comorbidities.	J Acquir Immune Defic Syndr.2018 Apr 15;77(5):451-458	10.1097/QAI.0000000000001631	PubMed and EMBASE	This is a serial cross-sectional, community engaged study that provides estimates of the continuum of care. HIV-tested participants with a positive result were considered as PLHIV, both diagnosed (those aware of their status) and undiagnosed (those unaware of their status). Estimates of the percentage linked to care, currently on ART, retained in care, and viral load suppression (undetectable vir…	2014-2016	USA, Atlanta, Detroit, Houston, Memphis, Philadelphia and Washington	Cross-sectional	specific interval, sub-national
Greene RE et al. J Assoc Nurses AIDS Care.2018 May - Jun;29(3):475-478	Assessing Gaps in the HIV Care Continuum in Young Men Who Have Sex With Men: The P18 Cohort Study.	J Assoc Nurses AIDS Care.2018 May - Jun;29(3):475-478	10.1016/j.jana.2017.12.004	PubMed and EMBASE	The focus of the study is the estimation of the continuum of care in young men (18-24 years old) who have sex with men, using data from a prospective cohort study. Estimates for PLHIV, % diagnosed, % linked, on ART and viral suppression were self reported and confirmed by medical records. Estimates for the study sample were compared to the overal CDC data and the CDC data for individuals 18-24 ye…	2009-2011	USA, New York	Cohort	MSM, young
Yoon IS et al. AIDS Care.2018 Jul;30(7):921-929	Sexual risk taking and the HIV care continuum in an online sample of men who have sex with men.	AIDS Care.2018 Jul;30(7):921-929	10.1080/09540121.2017.1417535	PubMed and EMBASE	The data were collected via an online survey for men who have sex with men. Responders were asked about their status (Never been tested; Never obtained results/indeterminate; HIV negative), whether they have other STI (yes/no), whether they had a VL test in the past (proxy of retention to care), treatment uptake and viral load suppression (<200copies/ml). Based on their responses estimates for th…	2015-2016	USA (US-based social networking websites)	Survey, online	specific interval, sub-national
Bayer AM et al. J HIV AIDS.2017 Jan;3(1)	The odyssey of linking to and staying in HIV care among male sex workers in Peru.	J HIV AIDS.2017 Jan;3(1)	10.16966/2380-5536.134	PubMed and EMBASE	The study reports results of a survey that included male sex workers (individuals who reported that had traded sex for money, goods, or services at least once in the previous week). Participants were recruited during sex work venues. Estimates of the percentage screened for HIV, received their result in the past (among all participants) and being aware of their status (among those found HIV posit…	2014-2015	Peru, Lima	Survey	MSW
Idrisov B et al. Addict Sci Clin Pract.2017 Dec 4;12(1):30	Role of substance use in HIV care cascade outcomes among people who inject drugs in Russia.	Addict Sci Clin Pract.2017 Dec 4;12(1):30	10.1186/s13722-017-0098-5	PubMed Only	The study focuses on the role of type of substance use (alcohol abuse, active injected drug use, opoids) HIV health care among people with drugs injection history. The cohort was drawn from a randomised trial and eligible individuals were HIV diagnosed and ART naive at baseline. The primary outcome was linkage to HIV care (at least one HIV physician appointment within 12 months of study enrollmen…	2012-2014	Russia	Cohort, Clinial trial	Addicted
Whitham HK et al. AIDS Behav. 2018 Mar;22(3):840-847.	Sex Practices by HIV Awareness and Engagement in the Continuum of Care Among MSM: A National HIV Behavioral Surveillance Analysis in 21 U.S. Cities.	AIDS Behav. 2018 Mar;22(3):840-847.	10.1007/s10461-017-1966-4	PubMed and EMBASE	The study focuses on the sexual behaviour of men who have sex with men by continuum of care outcomes. Estimates for the percentage of participants that were unaware of their status, aware and out of care, in care no trt, in care trt among all participants are provided. Sexual behaviour with respect to HIV status awareness is also provided. Data are based on participants self reporting.	2008, 2011, and 2014	USA, multi-city	Survey	MSM
Lally MA et al. J Acquir Immune Defic Syndr.2018 Jan 1;77(1):110-117	HIV Continuum of Care for Youth in the United States.	J Acquir Immune Defic Syndr.2018 Jan 1;77(1):110-117	10.1097/QAI.0000000000001563	PubMed and EMBASE	HIV positive young individuals (13-14 years old) were recruited from 14 adolescent medicine clinics located throughout the US in areas with established HIV epidemics. Conitnuum of care estimates included engagement in care (at least two HIV primary care visits, separated by at least 90 days in a one-year measurement period), ART (self-reported ART prescription) and viral load suppression, followi…	2015-2016	USA	Clinical data	Adolescents
Bowman AS et al. AIDS Patient Care STDS.2017 Oct;31(10):407-412	Strengthening the HIV Care Continuum in the Dominican Republic: Application of a Triadic Implementation Framework to Meet the UNAIDS 90-90-90 Treatment Goal.	AIDS Patient Care STDS.2017 Oct;31(10):407-412	10.1089/apc.2017.0118	PubMed and EMBASE	In this study a 7-point CoC based on retrospective cohort data: Specifically, estimates for percentages: Diagnosed (HIV positive test), Linkage to care (at least one clinic visit after diagnosis), tests performed (at least one CD4 or viral load result recorded), ART (Eligible for ART, Initiated ART in 3 months, Retained on ART), Virologic suppression (<20 copies/ml) after 1 year. Continuum of car…	2013 (diagnosis) 2015 (follow-up)	Dominican Republic	Cohort	specific interval, sub-national
Ruadze E et al. SAGE Open Med.2017 Sep 21;5:2050312117731977	Cascade of care among HIV patients diagnosed in 2013 in Georgia: Risk factors for late diagnosis and attrition from HIV care.	SAGE Open Med.2017 Sep 21;5:2050312117731977	10.1177/2050312117731977	PubMed and EMBASE	The study is based on surveillance data of all individuals diagnosed with HIV in Georgia in 2013. The cohort was followed until 30 June 2015. It provides estimates for 1. HIV diagnosis (confirmed HIV positive tes)t 2. Linked to HIV care (at least one CD4 cell count or viral load measurement) after HIV diagnosis; 3. ART (at least one pick-up of combination of at least three antiretroviral drugs); …	2013 (diagnosis) 2015 (follow-up)	Georgia	Surveillance, Newly diagnosed in a specific year	specific interval, national
Jalil EM et al. J Int AIDS Soc.2017 Sep 19;20(1):21873	HIV testing and the care continuum among transgender women: population estimates from Rio de Janeiro, Brazil.	J Int AIDS Soc.2017 Sep 19;20(1):21873	10.7448/IAS.20.1.21873	PubMed Only	This is a respondent-driven sampling (RDS) survey study of transwomen. Considering as PHLIV all individuals with a posive HIV test during the study, proportion of those reporting ever tested, ever diagnosed (i.e aware of their status), linked to care, currently on ART and being virally suppressed (<50 copies/ml). Apart from viral load suppression, all outcomes were based on participants self repo…	2015-2016	Brazil, Rio de Janeiro	Survey, RDS	Transgender women
Kalichman SC et al. Sex Health.2017 Oct;14(5):469-476	Transgender women and HIV-related health disparities: falling off the HIV treatment cascade.	Sex Health.2017 Oct;14(5):469-476	10.1071/SH17015	PubMed and EMBASE	This study aimed at assessing the continuum of care of HIV positive transgender women compared to cisgender women and men. Thus, participants of these three groups were matched by month of first positive test. Continuum of care estimates considered were linkage to care (currently have a HIV medical care provider), Engagement in care (a clinic visit in the past 6 months), knowledge of their CD4 co…	2013-2014	USA, Atlanta, Georgia	Survey	Transgender women
Muth S et al. Addict Sci Clin Pract.2017 Sep 5;12(1):20	HIV treatment cascade among female entertainment and sex workers in Cambodia: impact of amphetamine use and an HIV prevention program.	Addict Sci Clin Pract.2017 Sep 5;12(1):20	10.1186/s13722-017-0085-x	PubMed and EMBASE	The study sample consisted of the subpopulation of HIV-positive women among those enrolled in the Cambodia Integrated HIV and Drug Prevention Implementation Study. Provided estimates were: diagnosed with HIV; enrolled in HIV care; initiation of ART; retention in care for 12 months after initiating ART; and viral suppression (i.e., HIV viral load less than 1000 copies/mL). Percenatges are presente…	2013-2016	Cambodia	Cross-sectional linked to Surveillance	Women
Simeone C et al. Addict Sci Clin Pract.2017 Aug 22;12(1):19	Integrated HIV care is associated with improved engagement in treatment in an urban methadone clinic.	Addict Sci Clin Pract.2017 Aug 22;12(1):19	10.1186/s13722-017-0084-y	PubMed and EMBASE	The analysis is based on the subpopulation of those HIV diagnosed among participants of an urban methadone clinic. Based on electronic medical record data, estimates on retention (having an HIV primary care visit in both halves of the study year) and VLS (<40 copies/mL at the last determination within the study year) are provided.	2015	USA, San Francisco	Clinical data	Methadone clinic attendees
Grobler A et al. Lancet HIV.2017 Nov;4(11):e505-e513	Progress of UNAIDS 90-90-90 targets in a district in KwaZulu-Natal, South Africa, with high HIV burden, in the HIPSS study: a household-based complex multilevel community survey.	Lancet HIV.2017 Nov;4(11):e505-e513	10.1016/S2352-3018(17)30122-4	PubMed Only	This is a a household-based complex multilevel community survey, that provides estimates on number of individuals having been tested (used as the PLHIV denominator), Know HIV(+) (Diagnosed; percentage among those tested positive), Linked (reported receiving at least one of home-based care, a CD4 cell count, viral-load testing, and ART or treatment of opportunistic infections), ART, VLS (among tre…	2014-2015	South Africa, KwaZulu-Natal	Survey	specific interval, sub-national
Cesar C et al. Rev Panam Salud Publica.2016 Dec;40(6):448-454	The HIV care cascade in Buenos Aires, Argentina: results in a tertiary referral hospital.	Rev Panam Salud Publica.2016 Dec;40(6):448-454	PubMed	PubMed Only	The study that reports results on retention to care (having at least one visit (e.g., clinic visit, laboratory measurement (CD4 count or HIV-1 viral load), or pharmacy pickup) during 2014) , ART (prescription of ART for at least 90 days or at least three notations of ART pickup from the pharmacy in 2014) and viral load suppression among cohort participants.	2011-2013; follow-up end of 2014	Argentina, Buenos Aires	Cohort	specific interval, sub-national
Zaller N et al. J Correct Health Care.2017 Jul;23(3):305-312	The HIV Care Cascade Among Individuals Under Community Supervision in Baltimore, Maryland.	J Correct Health Care.2017 Jul;23(3):305-312	10.1177/1078345817709285	PubMed Only	The study includes the subpopulation HIV-infected among individuals enrolled in a community correctional program. Proportions of linkage to HIV care (attended an HIV care appointment within the previous 12 months), on ART (were prescribed ART in the past 90 days) and viral load suppression (<200copies/ml) among participants in the previous stage were estimated, based on participants self-reportin…	2014-2015	USA, Maryland, Baltimore	Survey	specific interval, sub-national
Hightow-Weidman L et al. PLoS One.2017 Jun 29;12(6):e0179688	Exploring the HIV continuum of care among young black MSM.	PLoS One.2017 Jun 29;12(6):e0179688	10.1371/journal.pone.0179688	PubMed and EMBASE	The study is a randomized controlled trial to assess an online intervention. Both HIV negative and positive individuals were recruited, but it focused on estimating the continuum of care of young black HIV-infected individuals. Self-efficacy for communicating with health care provider, Engagement in care (currently enrolled in or receiving HIV care of any kind. Participants were also asked to des…	2013-2015	USA, North Carolina	Randomised trial	specific interval, sub-national
Zhang J et al. AIDS Behav.2018 Mar;22(3):711-721	HIV Incidence and Care Linkage among MSM First-Time-Testers in Shenyang, China 2012-2014.	AIDS Behav.2018 Mar;22(3):711-721	10.1007/s10461-017-1840-4	PubMed Only	This is a consecutive cross-sectional study, which aimed to estimate the HIV incidence among 1st time testers MSM (using the formula that has been recommended by US CDC, which involves the number of newly diagnosed individuals, the number of those testing negative and time) and prevalence. Risk factors for being recently infected were explored using logistic regression. Investigators tried to lin…	2012-2014	China, Shenyang, Liaoning	Cross-sectional	MSM
El-Sadr WM et al. JAMA Intern Med.2017 Aug 1;177(8):1083-1092	Financial Incentives for Linkage to Care and Viral Suppression Among HIV-Positive Patients: A Randomized Clinical Trial (HPTN 065).	JAMA Intern Med.2017 Aug 1;177(8):1083-1092	10.1001/jamainternmed.2017.2158	PubMed and EMBASE	This is a randomised study where centers providing test and clinics providing care were randomised either to provide financial incentives or not. The study question is whether providing financial incentives can improve health care outcomes for HIV positive individuals. Participants should be newly diagnosed or out of care at baseline. Estimates for Linkage to care (proportion of individuals testi…	2011-2013	USA, New York and Washingthon	Randomised trial (care providing centers were randomised)	specific interval, sub-national
Kronfli N et al. AIDS Care.2017 Oct;29(10):1235-1242	Access and engagement in HIV care among a national cohort of women living with HIV in Canada.	AIDS Care.2017 Oct;29(10):1235-1242	10.1080/09540121.2017.1338658	PubMed Only	Cohort data of HIV positive women who had available data on access-to-care were included in the analysis. The study focuses on linkage to and retention in care. Specifically, “Ever accessing HIV care” was dichotomized to never versus ever. Among those who had ever accessed care, time to linkage to care was calculated in months between date of HIV diagnosis and first accessing of HIV medical care,…	2013-2015	Canada	Cohort	Women
Patrick R et al. J Acquir Immune Defic Syndr.2017 Jul 1;75 Suppl 3:S397-S407	Development of an HIV Testing Dashboard to Complement the HIV Care Continuum Among MSM, PWID, and Heterosexuals in Washington, DC, 2007-2015.	J Acquir Immune Defic Syndr.2017 Jul 1;75 Suppl 3:S397-S407	10.1097/QAI.0000000000001417	PubMed and EMBASE	This is a survey that included MSM, PWID and heterosexual individuals who had a HIV positive result in the test offered by the study. Those reporting they were already aware of their status were considered as diagnosed. Proportion diagnosed was estimated as the number of those aware of their status over all HIV positive participants. Estimates for the proportion ever tested, HIV test in last 12 m…	2007-2015	USA, Washington	Survey	specific interval, sub-national
Wechsberg WM et al. Addict Sci Clin Pract.2017 Apr 26;12(1):12	Seek, test, treat: substance-using women in the HIV treatment cascade in South Africa.	Addict Sci Clin Pract.2017 Apr 26;12(1):12	10.1186/s13722-017-0077-x	PubMed and EMBASE	This is a cross-sectional study that aims to estimates continuum of care outcomes for substance-using women. The proportion diagnosed was estimated as the fraction of HIV positive women aware of their status over all women with a positive test result in study. The proportion on ART (Ever and current use) was estimated based on participants self-reporting. Logistic regression models for the barrie…	2012-2014	South Africa, Pretoria	Cross-sectional	Women, substance using
Sheehan DM et al. AIDS Patient Care STDS.2017 Apr;31(4):167-175	Retention in HIV Care and Viral Suppression: Individual- and Neighborhood-Level Predictors of Racial/Ethnic Differences, Florida, 2015.	AIDS Patient Care STDS.2017 Apr;31(4):167-175	10.1089/apc.2016.0197	PubMed Only	For this study, surveillance data were used. Estimates for linkage to care (having at least one laboratory test, a prescription, or a documented physician visit among all diagnosed) Retention in care (evidence of engagement in care two or more times at least 3 months apart during one year) and viral load suppression (<200 copies/mL at last visit) are presented. The impact of ethnicity to each out…	2000-2014, updated on 2015	USA, Florida	Surveillance	specific interval, sub-national
McGettrick P et al. HIV Clin Trials.2017 May;18(3):93-99	The HIV Care Cascade and sub-analysis of those linked to but not retained in care: the experience from a tertiary HIV referral service in Dublin Ireland.	HIV Clin Trials.2017 May;18(3):93-99	10.1080/15284336.2017.1298317	PubMed Only	The population of this study consists of all HIV positive inviduals linked to a specific HIV care provider. Estimates for linkage to care (at least one attendance to the clinical service), retention in care (two documented clinic attendances and/or laboratory tests (CD4+ T cell count and/or HIV viral load) at least three months apart within the 12 months preceding the analysis), On ART (those ret…	1993-2014	Ireland, Dublin	Clinical data	sub-national
Heimer R et al. Addiction.2017 Aug;112(8):1421-1431	Engagement in HIV care and its correlates among people who inject drugs in St Petersburg, Russian Federation and Kohtla-Jarve, Estonia.	Addiction.2017 Aug;112(8):1421-1431	10.1111/add.13798	PubMed and EMBASE	This study aims on estimating the continuum of care of PWID using survey. Recruitement was performed by respondent driven sampling. HIV testing coverage (percentage of participants who respond they have been tested in the past), Diagnosed (percentage of participants who responded they were already aware of their HIV status), Linkage (a clinical visit to an HIV care facility at least once in the s…	2012-2013	Russian Federation, St Petersburg and Estonia, Kohtla-Jarve	Survey, RDS	PWID
Dailey AF et al. MMWR Morb Mortal Wkly Rep.2017 Feb 3;66(4):97-103	HIV Care Outcomes Among Blacks with Diagnosed HIV - United States, 2014.	MMWR Morb Mortal Wkly Rep.2017 Feb 3;66(4):97-103	10.15585/mmwr.mm6604a2	PubMed and EMBASE	The study provides continuum of care outcomes for HIV diagnosed Blacks individuals, based on surveillance data. Linkage to care (documentation of at least 1 CD4 count or percentage or viral load (VL) tests at least 1 month after HIV diagnosis), Retention in care (two or more CD4 or VL tests at least 3 months apart) and viral load suppression (<200 copies/mL at most recent test)	2014	USA, Blacks	Surveillance	Blacks
Holland CE et al. Public Health Rep.2016 Nov;131(6):773-782	Using Population-Size Estimation and Cross-sectional Survey Methods to Evaluate HIV Service Coverage Among Key Populations in Burkina Faso and Togo.	Public Health Rep.2016 Nov;131(6):773-782	10.1177/0033354916677237	PubMed and EMBASE	This is a survey that recruited MSM and female sex workers. Population sizes are estimated based on capture-recapture and wisdom-of-the-masses method and then results were extrapolated to the corresponding popuations. Based on self-reporting, estimates for the numbers and percentages of PLHIV, individuals who have previous HIV Testing, being aware of their status, and ever on ART are provided.	2013	Togo and Burgina Faso	Survey	MSM and FSW
Wester C et al. Public Health Rep.2016 Sep;131(5):695-703	The 2013 HIV Continuum of Care in Tennessee: Progress Made, but Disparities Persist.	Public Health Rep.2016 Sep;131(5):695-703	10.1177/0033354916660082	PubMed and EMBASE	This is a surveillance based study that provides estimation on number of newly diagnosed, Linked to care (at least one CD4 count or viral load test within 3 months of diagnosis), total diagnosed, retained in care (at least 2 HIV care visits in 2013 at least 3 months apart, as evidenced in surveillance by at least 2 CD4 counts and/or viral load tests at least 3 months apart) and viral load suppres…	2013	USA, Tennessee	Surveillance	newly diagnosed in specific interval
Chung NC et al. Trop Med Int Health.2017 Mar;22(3):332-339	Patient engagement in HIV care and treatment in Zambia, 2004-2014.	Trop Med Int Health.2017 Mar;22(3):332-339	10.1111/tmi.12832	PubMed and EMBASE	The investigators used longitudinal, individual-level data from electronic medical record supported by the Zambian Ministry of Health. Starting from individuals enroled in care, the study provides estimates for the percentage of patients assessed for eligibility, eligible for ART, ART initiation and retention in 90, 360, and 720 days	2004-2014	Zambia	Cohort and Surveillance	specific interval, sub-national
O'Laughlin KN et al. HIV Med. 2017 Aug;18(7):513-518	The cascade of HIV care among refugees and nationals in Nakivale Refugee Settlement in Uganda.	HIV Med. 2017 Aug;18(7):513-518	10.1111/hiv.12476	PubMed Only	The investigators prospectively assessed the HIV care cascade for a cohort of newly HIV-diagnosed refugees and Ugandan nationals in Nakivale Refugee Settlement in southwestern Uganda. Estimates for linkage to HIV care (at least one visit to HIV clinic), CD4 results, ART eligibility, and ART initiation for eligible individuals. For the primary analysis, only events within 90 days of HIV diagnosis …	2013-2014	Uganda, Nakivale Refugee Settlement	Cohort	Refugees
Edun B et al. AIDS Care.2017 Jul;29(7):817-822	The South Carolina rural-urban HIV continuum of care.	AIDS Care.2017 Jul;29(7):817-822	10.1080/09540121.2016.1270397	PubMed and EMBASE	The aim of the study was to examine rural-urban differences along the HIV continuum of care based on surveillance data. Including all HIV diagnosed individuals, estimates for linkage to care (at least one CD4 count or VL measurement during 2012), retention to care (two or more CD4 counts and/or VL measurements taken at least 3 months apart) and viral load suppression (<200 copies/mL at last visit…	2012	USA, South Carolina	Surveillance	sub-national
Cowan FM et al. J Acquir Immune Defic Syndr.2017 Apr 1;74(4):375-382	The HIV Care Cascade Among Female Sex Workers in Zimbabwe: Results of a Population-Based Survey From the Sisters Antiretroviral Therapy Programme for Prevention of HIV, an Integrated Response (SAPPH-IRe) Trial.	J Acquir Immune Defic Syndr.2017 Apr 1;74(4):375-382	10.1097/QAI.0000000000001255	PubMed Only	This is a cross-sectional study, based on respondent driven sampling surveys of female sex workers. Participants were offered an HIV test. Estimates for PLHIV (participants with an HIV positive result in the study), percentage diagnosed among PLHIV (those reported aware of their status), percentage on ART among diagnosed (reported taking ART) and percetage virally suppressed among treated and ove…	2013	Zimbabwe	Survey, RDS	FSW
Mitsch A et al. Int J STD AIDS.2017 Sep;28(10):953-961	HIV care and treatment of American Indians/Alaska natives with diagnosed HIV infection - 27 states and the District of Columbia, 2012.	Int J STD AIDS.2017 Sep;28(10):953-961	10.1177/0956462416681183	PubMed and EMBASE	This study provides estimates for the continuum of care and treatment of American Indians/Alaska natives, using surveillance data. Linkage (at least 1 CD4 (cell count or percentage) or VL test performed at least 1 month after HIV diagnosis, including tests performed during the month of diagnosis) was evaluated for the most recent year available (2013), while for the estimation of retention (at le…	2012-2013, updated at 2014	USA, Alabama, Alaska, Arkansas, California, the District of Columbia, Hawaii, Illinois, Indiana, Iowa, Louisiana, Maine, Maryland, Michigan, Missouri, Nebraska, New Hampshire, New York, North Dakota, Oregon, South Carolina, South Dakota, Tennessee, Texas, Utah, Virginia, Washington, West Virginia, and Wisconsin	Surveillance	Indians/Alaska natives
Lesko CR et al. AIDS Behav.2017 Apr;21(4):1016-1024	Retention, Antiretroviral Therapy Use and Viral Suppression by History of Injection Drug Use Among HIV-Infected Patients in an Urban HIV Clinical Cohort.	AIDS Behav.2017 Apr;21(4):1016-1024	10.1007/s10461-016-1585-5	PubMed Only	This study uses cohort data of patients diagnosed between 1995-2012. Included in the analysis were only those who had at least one clinical visit in the outpatient HIV clinic or at least one CD4 cell count or HIV viral load measurement between July 1, 2000 and June 30, 2012. Active patients are considered those with a clinic visit, CD4 cell count or viral load in July 1 of prior year to June 30 o…	1995-2012	USA, Johns Hopkins HIV Clinical Cohort	Cohort	sub-national
Nelson JA et al. J Rural Health.2018 Dec;34(1):63-70	Differences in Selected HIV Care Continuum Outcomes Among People Residing in Rural, Urban, and Metropolitan Areas-28 US Jurisdictions.	J Rural Health.2018 Dec;34(1):63-70	10.1111/jrh.12208	PubMed and EMBASE	This study provides estimates for the continuum of care and treatment in rural, urban and metropolitan areas, using surveillance data. Linkage (at least 1 CD4 or viral load test result within 3 months of diagnosis) was evaluated for the most recent year available (2013), while for the estimation of retention (at least 2 CD4 or VL tests performed at least 3 months apart) and viral suppression (<20…	2012, updated in 2014	USA, Alabama, Alaska, Arkansas, California, the District of Columbia, Hawaii, Illinois, Indiana, Iowa, Louisiana, Maine, Maryland, Michigan, Missouri, Nebraska, New Hampshire, New York, North Dakota, Oregon, South Carolina, South Dakota, Tennessee, Texas, Utah, Virginia, Washington, West Virginia, and Wisconsin	Surveillance	sub-national
Morgan E et al. Subst Use Misuse.2016 Nov 9;51(13):1751-9	Marijuana Use Among Young Black Men Who Have Sex With Men and the HIV Care Continuum: Findings From the uConnect Cohort.	Subst Use Misuse.2016 Nov 9;51(13):1751-9	10.1080/10826084.2016.1197265	PubMed and EMBASE	This study reports results from a survey that recruited young Black men who have sex with men using respondent driven sampling. HIV testing was offered to participants. The study provides estimates on the percentage of HIV status awareness, linkage (having at least one HIV medical care visit within three months of diagnosis), ART (Adherence, dichotomized at 90% adherence or better in the previous…	2013-2014	USA, Chicago	Survey, RDS	Black MSM
Xia Q et al. Public Health Rep.2016 Jul-Aug;131(4):566-73	Continuum of Care Among People Living with Perinatally Acquired HIV Infection in New York City, 2014.	Public Health Rep.2016 Jul-Aug;131(4):566-73	PubMed	PubMed and EMBASE	This study included data from the New York City HIV surveillance registry, for people infected perinatally and lived in New York City at the end of 2014. Estimates for “HIV infected” people (acquired HIV infection perinatally and were living in New York City the end of 2014), “diagnosed” (ever been diagnosed with perinatally acquired HIV infection) ,“in care” (at least 1 CD4 or viral load test in…	1981-2014	USA, New York	Surveillance	sub-national
Karch DL et al. Jurisdictions, 2012-2013.Open AIDS J	HIV Infection Care and Viral Suppression Among People Who Inject Drugs, 28 U.S. Jurisdictions, 2012-2013.	Jurisdictions, 2012-2013.Open AIDS J	10.2174/1874613601610010127	PubMed and EMBASE	This study provides estimates for the continuum of care for PWID, using surveillance data. Estimates for linkage to care (for those diagnosed during 2013; ≥1 CD4 or VL test within 3 months of diagnosis, retention in care (≥2 CD4 or VL tests performed at least 3 months apart during 2012), and viral suppression (<200 copies/mL or “undetectable”, at the most recent test during 2012) were provided. R…	2012-2013, updated at 2014	USA, Alabama, Alaska, Arkansas, California, the District of Columbia, Hawaii, Illinois, Indiana, Iowa, Louisiana, Maine, Maryland, Michigan, Missouri, Nebraska, New Hampshire, New York, North Dakota, Oregon, South Carolina, South Dakota, Tennessee, Texas, Utah, Virginia, Washington, West Virginia, and Wisconsin	Surveillance	PWID
Okeke N et al. AIDS Behav.2017 Jun;21(6):1741-1744	Closing the Gap? The HIV Continuum in Care for African-American Men Who Have Sex with Men, San Francisco, 2004-2014.	AIDS Behav.2017 Jun;21(6):1741-1744	10.1007/s10461-016-1472-0	PubMed and EMBASE	This study focuses on the estimation of the continuum of care for MSM for a series of calendar years. Study participants were those found to be HIV positive among a random sample of MSM (PLHIV). Estimates for the percentage diagnosed (Participants who responded they were aware of their statusover all participants), linkage to care (ever saw a provider for HIV-related care), and use ART (ever for …	2004-2014	USA, San Francisco	Survey, random sample	MSM
Castro R et al. PLoS One.2016 Jun 14;11(6):e0157309	The Men Who Have Sex with Men HIV Care Cascade in Rio de Janeiro, Brazil.	PLoS One.2016 Jun 14;11(6):e0157309	10.1371/journal.pone.0157309	PubMed Only	The sample of this study consists of HIV-infected MSM and transgender women diagnosed at HIV testing offered during venues. Continuum of care estimates included HIV-diagnosed (HIV-infected at testing); linked to HIV care (at least one record of CD4 or VL or dispensation of antiretroviral drugs); retained in HIV care (at least two records >90 days apart of CD4 or VL or dispensation of antiretrovir…	2013-2014	Brazil, Rio de Janeiro	Survey	MSM and transgender women
McFall AM et al. AIDS Care.2016 Oct;28(10):1230-9	Getting to 90: linkage to HIV care among men who have sex with men and people who inject drugs in India.	AIDS Care.2016 Oct;28(10):1230-9	10.1080/09540121.2016.1168915	PubMed Only	This is a survey that recruited MSM and PWID using respodent driven sampling. Only HIV diagnosed aware of their status were included. Estimates for linkage to care (ever seeing a doctor for HIV management were based on paritcipants self-reporting. Percentages of linkage are given by city and separately for PWID and MSM. Factors affecting linkage were explored via logistic regression.	2013	India	Survey, RDS	MSM and PWID
Colasanti J et al. AIDS Res Hum Retroviruses.2016 Aug;32(8):729-36	The Perilous Road from HIV Diagnosis in the Hospital to Viral Suppression in the Outpatient Clinic.	AIDS Res Hum Retroviruses.2016 Aug;32(8):729-36	10.1089/AID.2015.0346	PubMed and EMBASE	This study includes newly diagnosed individuals attended an HIV hospital. Percentages of linkage at 30 and 90 days, 12 and 24-month retention in care (two visits (or CD4/VL values) separated by greater than or equal to 90 days within 12 months from the date of discharge from the hospital or the same for the second year of discharge for the 24-month retention as well, 12 and 24-month viral load su…	2011-2012	USA, Georgia	Cohort and Surveillance data	newly diagnosed in specific interval, sub-national
Maman D et al. J Int AIDS Soc. 2016 Feb 15;19(1):20673	Closer to 90-90-90. The cascade of care after 10 years of ART scale-up in rural Malawi: a population study.	J Int AIDS Soc. 2016 Feb 15;19(1):20673	10.7448/IAS.19.1.20673	PubMed Only	This is a cross-sectional household-based survey that provides estimates for PLHIV (as individuals with a positive result at the test offered by the study), diagnosed (those reported aware of their status), linked (defined as one medical contact for HIV care after a positive test), retained (HIV-related medical consultation within the last six months), on ART (self reported) and virally suppresse…	2013	Malawi, rural	Survey, household based	sub-national
Lancaster KE et al. PLoS One.2016 Jan 25;11(1):e0147662	The HIV Care Continuum among Female Sex Workers: A Key Population in Lilongwe, Malawi.	PLoS One.2016 Jan 25;11(1):e0147662	10.1371/journal.pone.0147662	PubMed and EMBASE	This a survey in which female sex workers were recruited and offered an HIV test. The undiagnosed fraction was estimated as those testing positive but unaware of their status prior to the test. FSW with a confirmed HIV infection, aware of their status were considered as diagnosed. Newly vs. previously diagnosed were distinguished. Linkage to care was based on self reported visit to an HIV health …	2014	Malawi, Lilongwe	Survey	FSW
Kelen GD et al. AIDS.2016 Jan 2;30(1):113-20	Improvements in the continuum of HIV care in an inner-city emergency department.	AIDS.2016 Jan 2;30(1):113-20	10.1097/QAD.0000000000000896	PubMed and EMBASE	The investigators combined two data sources (seven discrete identity-unlinked serosurveys and Emergency Department-based HIV screening and linkage to care programs) to construct two cross-sectional 4-point CoC (2007 and 2013). The study population are PLHIV, all individuals diagnosed with HIV, either aware or unaware of their status previously. Those aware of their status were considered as diagn…	1987-2013	USA	Surveys and clinical data	sub-national
Goswami N.D. et al. J Acquir Immune Defic Syndr.2016 May 1;72(1):65-72	Understanding local spatial variation along the care continuum: The potential impact of transportation vulnerability on HIV linkage to care and viral suppression in high-poverty areas, Atlanta, Georgia.	J Acquir Immune Defic Syndr.2016 May 1;72(1):65-72	10.1097/QAI.0000000000000914	PubMed and EMBASE	This study presents estimates of linkage (percentage of persons diagnosed with HIV between 2006 and 2010 who were linked to care (1 CD4 or viral load) within 3 months of their diagnosis), and viral load suppression (diagnosed with HIV between 2006 and 2010 who were virally suppressed by the end of 2011) based on surveillance/public health data. The investigators used spatial analysis techniques t…	2006-2010, updated 2011	USA, Georgia	Surveillance	newly diagnosed in specific interval, sub-national
Campbell CN et al. AIDS Care. 2015;27(12):1449-54	The continuum of HIV care in Catalonia.	AIDS Care. 2015;27(12):1449-54	10.1080/09540121.2015.1109584	PubMed and EMBASE	This study combines cohort and surveillance data to esimate a 5-point continuum of care. Estimation of the total number of PLHIV was performed using Spectrum. Number of diagnosed was estimated based on litterature and pharmacy reports on ART. Percentage of diagnosed on ART was derived from cohort data as the proportion of those with at least a year of follow-up in 2011 who were prescribed and had…	2012	Spain, Catalonia	Cohort and Surveillance data	sub-national
Van Beckhoven D et al. BMC Infect Dis.2015 Nov 3;15:496	Good continuum of HIV care in Belgium despite weaknesses in retention and linkage to care among migrants.	BMC Infect Dis.2015 Nov 3;15:496	10.1186/s12879-015-1230-3	PubMed and EMBASE	The study focuses on the continuum of care of migrants living in Belgium. Estimation of the continuum of care was performed based on both cohort and surveillance data. Estimates for the percentage of linkage to care (at least one VL or CD4 count within 1 year of HIV diagnosis), retention in care (those having one CD4 or VL measurement during 2010 and at least one record of CD4 or VL in 2011), on …	2007-2010, updated 2011	Belgium	Cohort and Surveillance data	Migrants
Horberg MA et al. AIDS Patient Care STDS.2015 Nov;29(11):582-90	The HIV Care Cascade Measured Over Time and by Age, Sex, and Race in a Large National Integrated Care System.	AIDS Patient Care STDS.2015 Nov;29(11):582-90	10.1089/apc.2015.0139	PubMed Only	This study includes all patients within healthcare delivery system who were diagnosed with HIV. Estimates for linkage to Care (a visit/CD4 within 90 days of diagnosis for new patients or at least one 1 visit for HIV in each calendar year for established patients), retention in care (at least 2 visits at least 60 days apart for each calendar year), ART (at least 3 months of combination ART; at lea…	2010, 2011, 2012	USA, California, Colorado, District of Columbia, Georgia, Hawaii, Maryland, Ohio, Oregon, Virginia, Washington	Clinical data	sub-national
Smith LR et al. AIDS Behav.2016 May;20(5):1017-25	Engagement in the HIV Care Continuum among Key Populations in Tijuana, Mexico.	AIDS Behav.2016 May;20(5):1017-25	10.1007/s10461-015-1186-8	PubMed and EMBASE	This study used 6 epidemiologic studies as a pool to draw a sample of individuals who were tested for HIV. Those with a positive test results were interviewed. Thus, participants who tested HIV-positive are considered as PLHIV and their number is used as the denominator for subsequent stages. Percentage of those previously tested, being aware of their status, self reported to be linked to care an…	2013	Mexico, Tijuana	Survey	sub-national
Wirtz AL et al. Sex Transm Infect.2016 Mar;92(2):161-7	The HIV care continuum among men who have sex with men in Moscow, Russia: a cross-sectional study of infection awareness and engagement in care.	Sex Transm Infect.2016 Mar;92(2):161-7	10.1136/sextrans-2015-052076	PubMed and EMBASE	For this survey, MSM were recruited via respondent driven sampling. Included in the study are those found HIV positive at the test offered by the study (PLHIV). Percentage diagnosed was estimated as the number of those aware of their status over all PLHIV diagnosed in the study. Linkage (ever had 1 CD4 cell count) and viral load suppression (have undetectable viral load) were self reported	2010-2013	Russia, Moscow	Survey, RDS	MSM
Mehta SH et al. Clin Infect Dis.2015 Dec 1;61(11):1732-41	HIV care continuum among men who have sex with men and persons who inject drugs in India: barriers to successful engagement.	Clin Infect Dis.2015 Dec 1;61(11):1732-41	10.1093/cid/civ669	PubMed and EMBASE	For this survey, MSM and PWID were recruited via Respondent driven sample. All HIV-tested individulas with a positive result were included in the study. Those who reported knowing their status were considered as diagnosed. Estimates for the percentage of ART among diagnosed (Ever on ART and currently on ART as ART use in the prior 30 days). Percentages of Linkage to care (having ever seen a medic…	2012-2013	India	Survey, RDS	MSM and PWID
Maman D et al. AIDS.2015 Jul 31;29(12):1557-65	Cascade of HIV care and population viral suppression in a high-burden region of Kenya.	AIDS.2015 Jul 31;29(12):1557-65	10.1097/QAD.0000000000000741	PubMed Only	This is a population survey that offered a HIV test and recruited all HIV-tested participants with a positive result. Among them, those with a history of at least one positive HIV test prior to the survey were considered as diagnosed. Percentages of current use of ART (self-reported), linkage to care (at least one medical contact for HIV care after a positive test; self-reported), retention in ca…	2012	Kenya	Survey	sub-national
Yehia BR et al. PLoS One.2015 Jun 18;10(6):e0129376	The HIV Care Continuum: Changes over Time in Retention in Care and Viral Suppression.	PLoS One.2015 Jun 18;10(6):e0129376	10.1371/journal.pone.0129376	PubMed and EMBASE	Investigators analysed prospectively collected (cohort) data from a consortium of HIV-care providing clinics. Estimates for retention (2 or more HIV medical visits separated by at least 90 days in a calendar year) and suppression (<200copies/ml at the last measurement in a given year) among diagnosed and linked are provided. Persons “not retained in care” completed at least one HIV medical visit …	2010-2012	USA	Cohort	specific interval, sub-national
Bowman AS et al. Int J STD AIDS.2016 Apr;27(5):394-401	Evaluation of patient care cascade for HIV-positive patients diagnosed in La Romana, Dominican Republic in 2011: a retrospective cohort study.	Int J STD AIDS.2016 Apr;27(5):394-401	10.1177/0956462415584487	PubMed Only	This is a retrospective cohort study of newly diagnosed HIV-infected individuals. Estimates for the percentage among participants in the previous stage of those linked to care (proof of receipt of a record number and HIV care charts integrated into the clinic’s system, those completing their tests (documentation of at least one recorded laboratory result (CD4 cell count and/or viral load)), eligi…	2011	Dominican Republic, La Romana	Cohort	newly diagnosed, sub-national
Eberhart MG et al. J Acquir Immune Defic Syndr.2015 May 1;69 Suppl 1:S37-43	Individual and community factors associated with geographic clusters of poor HIV care retention and poor viral suppression.	J Acquir Immune Defic Syndr.2015 May 1;69 Suppl 1:S37-43	10.1097/QAI.0000000000000587	PubMed and EMBASE	This study uses cohort data to investigate whether community-level factors are associated with poor retention and viral suppression via logistic regression. The study provides estimates for linkage to care (completing at least 1 medical visit with a provider with prescribing privileges in each 6-month interval of the 24-month measurement period, with a minimum of 60 days between medical visits), …	2008-2009, updated 2011	USA, Philadelphia	Cohort	specific interval, sub-national
Backus L et al. J Acquir Immune Defic Syndr.2015 Aug 1;69(4):474-80	HIV Care Continuum Applied to the US Department of Veterans Affairs: HIV Virologic Outcomes in an Integrated Health Care System.	J Acquir Immune Defic Syndr.2015 Aug 1;69(4):474-80	10.1097/QAI.0000000000000615	PubMed and EMBASE	The study analysis the cohort of HIV diagnosed Veterans, included in the veteran affairs health system database. The investigators provide estimates for the number and percentage of individuals in each of the following continuum of care stages: retention to care (at least 2 outpatient visits at the same facility to a primary care or infectious disease clinic with HIV coded as a primary or seconda…	2011	USA	Cohort	Veterans
Hsieh YH et al. Ann Emerg Med.2015 Jul;66(1):69-78	HIV Care Continuum for HIV-Infected Emergency Department Patients in an Inner-City Academic Emergency Department.	Ann Emerg Med.2015 Jul;66(1):69-78	10.1016/j.annemergmed.2015.01.001	PubMed and EMBASE	Three datasources were combined to provide continuum of care estimates: an identity-unlinked HIV seroprevalence study; a programmatic evaluation of an established Emergenct department -based rapid HIV screening program; and a cross-sectional survey study of known HIV-positive patients designed to assess their experience with HIV care. An HIV infection was defined as a reactive HIV EIA test confir…	2007	USA	Survey	sub-national
Zulliger R et al. J Acquir Immune Defic Syndr.2015 Jun 1;69(2):216-22	High Drop-off Along the HIV Care Continuum and ART Interruption Among Female Sex Workers in the Dominican Republic.	J Acquir Immune Defic Syndr.2015 Jun 1;69(2):216-22	10.1097/QAI.0000000000000590	PubMed and EMBASE	This is a cross-sectional survey HIV diagnosed female sex workers. The study provide estimates for the following continuum of care stages: percentage linked (Participants reported ever having attended HIV services), retained (Participants reported having received HIV-related services in the past 6 months), ART (Participants reported having ever taken ART; Participants reported currently taking AR…	2012-2013	Dominican Republic	Survey	FSW
Parchure R et al. AIDS Care.2015;27(6):716-22	Pattern of linkage and retention in HIV care continuum among patients attending referral HIV care clinic in private sector in India.	AIDS Care.2015;27(6):716-22	10.1080/09540121.2014.996518	PubMed and EMBASE	This is a retrospective, single-clinic cohort study. The estimated continuum of care outcomes of this study were the following: “Timely linkage to HIV care services” (CD4 test within three months of HIV diagnosis), “Timely uptake of subsequent scheduled CD4 count” (second CD4 count done within 9 months of first test) and “Timely initiation of ART” (initiation of ART within 3 months of being eligi…	2004-2012	India	Cohort	specific interval, single cohort
Lourenco L et al. PLoS One.2014 Dec 26;9(12):e115277	High levels of heterogeneity in the HIV cascade of care across different population subgroups in British Columbia, Canada.	PLoS One.2014 Dec 26;9(12):e115277	10.1371/journal.pone.0115277	PubMed and EMBASE	Multiple datasources were used for this study. The initial stage of the estimated continuum of care was the number diagnosed, i.e. participants newly diagnosed for <18 months before January 1st, 2012 (first of the following: a confirmed HIV-positive test, a detectable viral load <50 copies/mL, an HIV-related physician visit or hospitalization, a reported AIDS-defining illness or the dispensation …	2011	Canada, British Columbia	Surveillance and clinical data	sub-national
Krentz HB et al. J Acquir Immune Defic Syndr.2015 Feb 1;68(2):236-40	The impact of transfer patients on the local cascade of HIV care continuum.	J Acquir Immune Defic Syndr.2015 Feb 1;68(2):236-40	10.1097/QAI.0000000000000430	PubMed and EMBASE	Cohort and surveillance data were linked and the continuum of care of all individuals with a positive HIV test was estimated for both local and transfer patients. The following stages were estimated: diagnosed but never linking to HIV care, (2) referred but never attended HIV care (attending an introductory visit (ie, for baseline blood work, establishing patient rapport, providing education and …	2006-2013	Canada, Calgary	Cohort and Surveillance data linked	specific interval, sub-national
Wiewel EW et al. J Acquir Immune Defic Syndr.2015 Feb 1;68(2):217-26	Monitoring outcomes for newly diagnosed and prevalent HIV cases using a care continuum created with New York city surveillance data.	J Acquir Immune Defic Syndr.2015 Feb 1;68(2):217-26	10.1097/QAI.0000000000000424	PubMed and EMBASE	This is a population-based study that uses surveillance data to estimate the continuum of care overall and for newly diagnosed individuals. For those newly diagnosed, the continuum of care includes estimation of “Linked to care” (considered timely if there was evidence of care within 3 months of diagnosis or evidence of care within 18 months of diagnosis), retained in care (evidence of care 3-9 m…	2007-2011	USA, New York	Surveillance	specific interval, sub-national
Gant Z et al. MMWR Morb Mortal Wkly Rep.2014 Oct 10;63(40):886-90	Hispanics or Latinos living with diagnosed HIV: progress along the continuum of HIV care - United States, 2010.	MMWR Morb Mortal Wkly Rep.2014 Oct 10;63(40):886-90	PubMed	PubMed and EMBASE	This is a surveillance report on the continuum of care of Hispanics or Latinos individuals diagnosed with HIV. The aim is to determine the number of diagnosed individuals, and provide estimates for the percentage of those linked to care (having one or more CD4 (count or percentage) or VL test performed within 3 months after HIV diagnosis during 2010, including those performed during the same mont…	2010	USA, Latinos	Surveillance	Hispanics and Latinos
Singh S et al. MMWR Morb Mortal Wkly Rep.2014 Sep 26;63(38):829-33	Men living with diagnosed HIV who have sex with men: progress along the continuum of HIV care--United States, 2010.	MMWR Morb Mortal Wkly Rep.2014 Sep 26;63(38):829-33	PubMed	PubMed Only	This is a surveillance report on the continuum of care of MSM diagnosed with HIV. The aim is to determine the number of diagnosed individuals, and provide estimates for the percentage of those linked to care (having one or more CD4 (count or percentage) or VL test performed within 3 months after HIV diagnosis during 2010, including those performed during the same month as diagnosis), retained in …	2010	USA, MSM	Surveillance	MSM
Doshi RK et al. Clin Infect Dis.2015 Jan 1;60(1):117-25	High rates of retention and viral suppression in the US HIV safety net system: HIV care continuum in the Ryan White HIV/AIDS Program, 2011.	Clin Infect Dis.2015 Jan 1;60(1):117-25	10.1093/cid/ciu722	PubMed and EMBASE	The study reports estimates of two continuum of care stages based on data provided by the Ryan White HIV/AIDS Program. Specifically, percentages of retention to care (Retention in HIV medical care was defined as those who had at least 2 medical visit dates that were at least 90 days apart in a givent year- also estimetd among individuals whose first visit date of the year was before 1 July- alter…	2011	USA	Cinical data	sub-national
Dombrowski JC et al. J Acquir Immune Defic Syndr.2014 Nov 1;67(3):323-30	Use of multiple data sources and individual case investigation to refine surveillance-based estimates of the HIV care continuum.	J Acquir Immune Defic Syndr.2014 Nov 1;67(3):323-30	10.1097/QAI.0000000000000302	PubMed and EMBASE	The study examines whether combining data from different sources can lead to more accurate continuum of care estimates. HIV case and laboratory surveillance data, a jurisdiction-wide population-based retrospective chart review, and local data from the CDC's Medical Monitoring Project and National HIV Behavioral Surveillance were combined. PLHIV (including a pre-estimated undiagnosed fraction), Di…	2011	USA	Surveillance
Rowan SE et al. AIDS Patient Care STDS.2014 Sep;28(9):475-82	Engagement-in-care during the first 5 years after HIV diagnosis: data from a cohort of newly HIV-diagnosed individuals in a large US city.	AIDS Patient Care STDS.2014 Sep;28(9):475-82	10.1089/apc.2013.0340	PubMed Only	This is a retrospective cohort study of individuals newly HIV-diagnosed at two large HIV care centers. Based on previous estimaions, it was assumed that the study sample corresponds to the 80% of the total PLHIV in the area. Continuum of care stages estimated were: percentage diagnosed (i.e the cohort participants), linked to care (first HIV visit or lab documented in the medical record or statew…	2005-2009	USA, Denver	Cohort	specific interval, subnational
Santos GM et al. Sex Transm Infect.2014 Aug;90(5):430-3	HIV treatment cascade among transgender women in a San Francisco respondent driven sampling study.	Sex Transm Infect.2014 Aug;90(5):430-3	10.1136/sextrans-2013-051342	PubMed and EMBASE	This is a survey that recruited transwomen using respondent driven sampling. The sample is use to produce population-based estimates and 95% CIs of the continuum of care stages. Among participants who werefound to be HIV positive in the study provided test, those who reported to be aware of their status were considered as diagnosed. Estimates of linkage (linked within 3 months of diagnosis, Reten…	2010	USA, San Francisco	Survey, RDS	Transwomen
Kelly JD et al. J Assoc Nurses AIDS Care.2014 Sep-Oct;25(5):405-13	Social support as a predictor of early diagnosis, linkage, retention, and adherence to HIV care: results from the steps study.	J Assoc Nurses AIDS Care.2014 Sep-Oct;25(5):405-13	10.1016/j.jana.2013.12.002	PubMed Only	This is a prospective observational cohort study of newly HIV diagnosed individuals that aims to estimate factors associated with engagement to the continuum of care via logistic regression. Provided estimates concern early diagnosis (an initial CD4 cell count equal to or greater than 200 cells/mm3), linkage (at least one outpatient visit for HIV primary care within 90 days of diagnosis), retenti…	2006-2009	USA	Cohort	specific interval, subnational
Whiteside YO et al. MMWR Morb Mortal Wkly Rep.2014 Feb 7;63(5):85-9	Progress along the continuum of HIV care among blacks with diagnosed HIV- United States, 2010.	MMWR Morb Mortal Wkly Rep.2014 Feb 7;63(5):85-9	PubMed	PubMed Only	This is a surveillance report on the continuum of care of Blacks newly diagnosed with HIV. It provides estimates of the numbers and percentages linked to care and retained in care. Linkage to care (at least one CD4 (count or percentage) or viral load test performed within 3 months after HIV diagnosis during 2010, including those performed during the same month as diagnosis) and retention in care …	2010	USA, Blacks	Surveillance	Blacks
Mangal JP et al. AIDS Res Hum Retroviruses.2014 May;30(5):409-15	The continuum of HIV care in a Veterans' Affairs clinic.	AIDS Res Hum Retroviruses.2014 May;30(5):409-15	10.1089/AID.2013.0232	PubMed and EMBASE	This is a cohort study. The total number of PLHIV was estimated conisdering 0.15% undiagnosed fraction among those not previously tested for HIV. Further stages of the continuum ware: HIV-diagnosed individuals (those who had a reported date of a positive HIV test by the end pf 2012, linked to HIV care (diagnosed with HIV who had ever had a HIV related visit, retained in care were defined as those…	2012	USA, the Veterans Affair cohort	Cohort	Veterans
Eberhart MG et al. J Acquir Immune Defic Syndr.2013 Nov 1;64 Suppl 1:S42-51	Behind the cascade: analyzing spatial patterns along the HIV care continuum.	J Acquir Immune Defic Syndr.2013 Nov 1;64 Suppl 1:S42-51	10.1097/QAI.0b013e3182a90112	PubMed and EMBASE	Surveillance data on new HIV infections are used to estimate linkage to care (one or more CD4 or viral load test results after the date of diagnosis. Linkage to care within 90 days described patients with one or more CD4 or viral load test results in the 90 day period after diagnosis), retention in care (completing at least one medical visit with a provider with prescribing privileges in each 6-m…	2008-2009	USA	Cohort and Surveillance data	specific interval, subnational
Gray KM et al. J Acquir Immune Defic Syndr.2014 Feb 1;65(2):129-32	Jurisdiction level differences in HIV diagnosis, retention in care, and viral suppression in the United States.	J Acquir Immune Defic Syndr.2014 Feb 1;65(2):129-32	10.1097/QAI.0000000000000028	PubMed and EMBASE	Data were drawn from the National HIV Surveillance System. Estimates for linkage to care (at least one CD4 (count or percentage) or VL test performed within 3 months after HIV diagnosis among newly diagnosed during 2011), in care (at least 1 CD4 and/or VL result during 2010; estimated for those diagnosed until the end of 2009 and were alive at the end of 2010), retention in continuous care (at le…	2010	USA	Surveillance	sub-national
Nosyk B et al. Lancet Infect Dis.2014 Jan;14(1):40-49	The cascade of HIV care in British Columbia, Canada, 1996-2011: a population-based retrospective cohort study.	Lancet Infect Dis.2014 Jan;14(1):40-49	10.1016/S1473-3099(13)70254-8	PubMed Only	Analysis was based on multiple datasources, including surveillance. Number of PLHIV was estimated based on HIV prevalence estimates reported by the Public Health Agency of Canada, Number of Diagnosed, Linked (the first instance of an HIV-related service after HIV diagnosis (for individuals with confirmed HIV test) or the first instance of an HIV-related service ≥30 days after derived HIV diagnosi…	1996-2011	Canada, British Columbia	Surveillance	sub-national
Axelrad JE et al. AIDS Patient Care STDS.2013 May;27(5):287-96	Trends in the spectrum of engagement in HIV care and subsequent clinical outcomes among men who have sex with men (MSM) at a Boston community health center.	AIDS Patient Care STDS.2013 May;27(5):287-96	10.1089/apc.2012.0471	PubMed Only	For this study data from the electronic medical record (EMR) database of all newly diagnosed HIV-infected MSM seen at one health center between January 2000 and December 2010. Indicators considered were: Engagement in care before HIV diagnosis (at least one prior HIV negative test and/or one prior routine physical exam within 24 months prior to HIV diagnosis), retention in care (maintained in HIV…	2000-2009	USA, Boston	Clinical data	newly diagnosed, sub-national
Dombrowski JC et al. AIDS.2012 Jan 2;26(1):77-86	Population-based metrics for the timing of HIV diagnosis, engagement in HIV care, and virologic suppression.	AIDS.2012 Jan 2;26(1):77-86	10.1097/QAD.0b013e32834dcee9	PubMed and EMBASE	The study uses two surveillance datasources, Public Health and enhanced HIV/AIDS reporting system. It provides estrimates for the timing of HIV diagnosis (intertest interval (last negative to first positive), CD4 count at diagnosis, and AIDS <1 year of diagnosis (late diagnosis)), linkage to care (at least one CD4 or viral load (VL) report < months after diagnosis) and sustained care (a laborator…	2005-2009	USA, King County	Surveillance	specific interval, sub-national
Barrow GJ et al. International Journal of STD & AIDS. 956462419839514, 2019 May 09.	A modified HIV continuum of care: A six-year evaluation of a viral load cascade at a hospital-based clinic in Kingston, Jamaica.	International Journal of STD & AIDS. 956462419839514, 2019 May 09.	10.1177/0956462419839514	EmBase only	This study is based on cohort data. It provides annual estimates for the numbers and percentages of HIV positive individuals on ART (All patients who satisfied national guidelines for ART commencement, were prescribed ART, and collected at least one month of medication), engaged in care (All patients who commenced ART and had at least two clinician visits for a given year), VL samples (All patien…	2010-2015	Jamaica, Kingston	Cohort	sub-national
Schneider JA et al. AIDS. 31(1):159-165, 2017 01 02.	Criminal justice involvement history is associated with better HIV care continuum metrics among a population-based sample of young black MSM.	AIDS. 31(1):159-165, 2017 01 02.	10.1097/QAD.0000000000001269	EmBase only	This study includes a sample of young black MSM generated using respondent-driven sampling. Eligible individuals were offered an HIV test and those with a positive result were included in the study. Among them, those reporting aware of their status were considered as diagnosed. Percentage linked to care (at least one HIV medical care visit within 6 months after diagnosis), retained in care (repor…	2013-2014	USA, Chicago	Survey, RDS	Black MSM
Vetrova MV et al. AIDS Care. 30(7):857-862, 2018 Jul.	Early stages of HIV treatment cascade in people living with HIV in Saint-Petersburg, Russia.	AIDS Care. 30(7):857-862, 2018 Jul.	10.1080/09540121.2017.1417536	EmBase only	This is a pilot study following 100 HIV diagnosed individuals newly eligible for ART. Proportion of diagnosed who initiated ART, remained in treatment (receiving all 6 monthly therapeutic kits over the 6 months follow-up period), and achieved an undetectable VL during 6-month follow up. Semi-structured interviews were conducted prior the initiation of ART and progress along the cascade was assess…	2014	Russia, St. Petersburg	Survey	newly eligible for ART
Rajabiun Serena et al. American Journal of Public Health. 108(Suppl. 7). DEC 2018. S539-S545.	The Influence of Housing Status on the HIV Continuum of Care: Results From a Multisite Study of Patient Navigation Models to Build a Medical Home for People Living With HIV Experiencing Homelessness.	American Journal of Public Health. 108(Suppl. 7). DEC 2018. S539-S545.	10.2105/AJPH.2018.304736	EmBase only	For this study, a convenience sample of HIV positive people was recruited. Estimates for the percentage linked to care (at least 1 visit within 90 days of enrollment for participants who were newly diagnosed or had been out of care for more than 6 months at the time of enrollment), retained in care (at least 2 HIV primary medical appointments at least 90 days apart in the 12-month observation per…	2013-2017	USA	Medical records	convenience sample
Hakim AJ et al. PLoS ONE [Electronic Resource]. 13(11):e0207363, 2018.	An urgent need for HIV testing among men who have sex with men and transgender women in Bamako, Mali: Low awareness of HIV infection and viral suppression among those living with HIV.	PLoS ONE [Electronic Resource]. 13(11):e0207363, 2018.	10.1371/journal.pone.0207363	PubMed and EMBASE	This survey includes a sample of of MSM and Transgender women recruited by respondent-driven sampling. Eligible individuals were offered an HIV test and those with a positive result were included in the study. Among them, those reporting aware of their status were considered as diagnosed. Estimates of the percentage on ART (self reported) and viral load suppression (<100copies/ml; measured)	2014-2015	Mali, Bamako	Survey, RDS	MSM and transgender women
Nijhawan AE et al. AIDS Care 2019 Dec 6 : 1-10	HIV care cascade before and after hospitalization: impact of a multidisciplinary inpatient team in the US South.	AIDS Care 2019 Dec 6 : 1-10	10.1080/09540121.2019.1698704. [Epub ahead of print] PubMed PMID : 31809594.	PubMed and EMBASE	The datasource for this study is a cohort of HIV diagnosed individuals. Estimates for engagement in care (≥1 HIV clinic visit within the six months prior to hospitalization or following discharge), retention in care (two HIV clinic visits > 90 days apart within twelve months prior to hospitalization or following discharge) and virologic suppression (<200 copies/mL at last test up to 90 days prior…	2014	USA, Dallas	Cohort	sub-national
Amstutz A et al. Clin Infect Dis 2019 Nov 29 pii : ciz1126	Engagement in care, viral suppression, drug resistance and reasons for non-engagement after home-based same-day ART initiation in Lesotho: a two-year follow-up of the CASCADE trial.	Clin Infect Dis 2019 Nov 29 pii : ciz1126	10.1093/cid/ciz1126. [Epub ahead of print] PubMed PMID : 31781759.	PubMed and EMBASE	This is a randomised clinical trial that assigned individuals who tested HIV-positive during a home-based HIV testing campaign to either the same-day or usual care. The study provides estimates for engagement in care (at least one clinic visit in the 24-month follow-up and included participants who transferred out to any other health facility with a known outcome (documented proof of visit or lab…	2016	Lesotho, CASCADE trial	Randomised trial	sub-national
Mete B et al. Int J STD AIDS 2019 Nov;30(13) : 1298-1303	HIV care in Istanbul, Turkey: How far is it from the UNAIDS 90-90-90 targets?.	Int J STD AIDS 2019 Nov;30(13) : 1298-1303	10.1177/0956462419866342. Epub 2019 Nov15. PubMed PMID : 31726930.	PubMed and EMBASE	Based on cohort data, the investigators provide estimates of a 4-point continuum of care. The ECDC modelling tool was applied to cohort data in order to give an estimate of the total number of infected individuals, i.e. the diagnosed, which corresponds to cohort participants and the undiagnosed fraction. Estimates for the percentage diagnosed, on ART (those receiving ART for at least three months…	2016-2017	Turkey, Istanbul	Cohort	sub-national
Puryear SB et al. AIDS 2019 Nov 12	Associations between alcohol use and HIV care cascade outcomes among adults undergoing population-based HIV testing in East Africa.	AIDS 2019 Nov 12	10.1097/QAD.0000000000002427. [Epub ahead of print] PubMed PMID : 31725431.	PubMed and EMBASE	A cross-sectional analysis of a population-based HIV testing survey comparing continuum of care indicators in drinkers versus non-drinkers. Participants were offered a HIV test and those with a positive result were included in the study. Inidviduals with a previous HIV diagnosis based on record of positive test or ART use were considered diagnosed. Estimates for the percentage on ART (assessed by…	2013-2014	East Africa, SEARCH study	Survey	Drinkers, non-Drinkers
Hansoti B et al. EClinicalMedicine 2019 Aug 19;15 : 14-22	Targeting the HIV Epidemic in South Africa: The Need for Testing and Linkage to Care in Emergency Departments.	EClinicalMedicine 2019 Aug 19;15 : 14-22	10.1016/j.eclinm.2019.08.007. eCollection 2019 Oct. PubMed PMID : 31709410; PubMed Central PMCID : PMC6833451.	PubMed and EMBASE	This prospective cross-sectional observational study was conducted in the ED in three hospitals in the Eastern Cape province between June 2017 and July 2018. Participants were HIV negative, known HIV-positive or diagnosed by the offered point of care HIV testing. Those who reported they already knew their status were considered as diagnosed. Overall HIV prevalence, the proportion of newly diagnos…	2017-2018	South Africa	Clinical data	sub-national
Pascoe SJ et al. J Int AIDS Soc 2019 Nov;22(11) : e25409	Differentiated HIV care in South Africa: the effect of fast-track treatment initiation counselling on ART initiation and viral suppression as partial results of an impact evaluation on the impact of a package of services to improve HIV treatment adherence.	J Int AIDS Soc 2019 Nov;22(11) : e25409	10.1002/jia2.25409. PubMed PMID : 31691521; PubMed Central PMCID : PMC6831947.	PubMed and EMBASE	This is a cluster randomised study-eligible including HIV diagnosed individuals newly eligible to start ART. ART uptake and viral suppression at different time points are estimated. The primary outcomes were the proportion of patients initiating ART within 30 days of eligibility and the proportion of patients virally suppressed (any viral load <400 copies/mL3) within nine months of ART eligibilit…	2016	South Africa	Randomised trial	sub-national
Poteat T et al. Clin Infect Dis 2019 Apr 23 pii : ciz322	Characterizing the Human Immunodeficiency Virus Care Continuum Among Transgender Women and Cisgender Women and Men in Clinical Care: A Retrospective Time-series Analysis.	Clin Infect Dis 2019 Apr 23 pii : ciz322	10.1093/cid/ciz322. [Epub ahead of print] PubMed PMID : 31573601.	PubMed and EMBASE	Cohort data are used to estimate annual HIV care continuum outcomes by gender status from January 2001 through December 2015 for Transgender Women and Cisgender Women and Men. Percentage of those retained in care (number of participants with at least 2 HIV clinical visits more than 90 days apart in the calendar year over those who had at least 1 HIV clinic visit in the calendar year) and virally …	2001-2015	US and Canadian clinical cohorts	Cohort	Transwomen, women and men
Mimiaga MJ et al. AIDS Behav 2019 Sep 28	Multilevel Barriers to Engagement in the HIV Care Continuum Among Residents of the State of Rhode Island Living with HIV.	AIDS Behav 2019 Sep 28	10.1007/s10461-019-02677-4. [Epub ahead of print] PubMed PMID : 31563986.	PubMed and EMBASE	Survey; This study was conducted to identify factors associated with engagement in the HIV care continuum (Logistic regression). Recruitement through health care services from mid-November 2015 and ending on January 31, 2016. Retention in HIV care was assessed by asking participants when they last saw an HIV provider. Categorical responses ranged from less than six months to five years or more an…	2015-2016	USA, Rhode Island	Survey	sub-national
Fuente-Soro L et al. PLoS One 2019 Sep 27;14(9) : e0222028	Tipping the balance towards long-term retention in the HIV care cascade: A mixed methods study in southern Mozambique.	PLoS One 2019 Sep 27;14(9) : e0222028	10.1371/journal.pone.0222028. eCollection 2019. PubMed PMID : 31560689; PubMed Central PMCID : PMC6764678.	PubMed and EMBASE	This is a survey performed in 2015 among newly diagnosed during a testing campaign in 2010-2012. Among diagnosed in 2010, 2012 and overall, the following conitnuum of care indicators were estimated both based on self reports and on documentation: enrollment in care, first clinical consultation, clinical or laboratorial WHO HIV-staging, ART eligibility a and retention in care. Estimates based on s…	2015	Mozambique, Southern	Survey	newly diagnosed, sub-national
Chappell E et al. J Int AIDS Soc 2019 Sep;22(9) : e25379	The cascade of care for children and adolescents with HIV in the UK and Ireland, 2010 to 2016.	J Int AIDS Soc 2019 Sep;22(9) : e25379	10.1002/jia2.25379. PubMed PMID : 31498566; PubMed Central PMCID : PMC6733246.	PubMed and EMBASE	Investigators combined surveillance and cohort data to estimates the continuum of care for children. Number diagnosed is informed from surveillance data. Percentage retained in care (a clinic visit, CD4 or viral load measurement, or change to ART regimen in 2016), on ART (on ART at their last visit in 2016r), virologically suppressed (with two thresholds used: VL <200 and <50 copies/mL at their l…	2010-2016	UK and Ireland, children	Cohort and Surveillance data	Children
Leyva-Moral JM et al. AIDS Res Ther 2019 Aug 28;16(1) : 22	Adherence to antiretroviral therapy and the associated factors among people living with HIV/AIDS in Northern Peru: a cross-sectional study.	AIDS Res Ther 2019 Aug 28;16(1) : 22	10.1186/s12981-019-0238-y. PubMed PMID : 31462291; PubMed Central PMCID : PMC6714391.	PubMed and EMBASE	The study sample of this cross-sectional study is a non-randomly but consecutively selected sample of HIV diagnosed individuals form a regional HIV clinic. Factors associated with Self reported adherence to ART (based on questionnaires (SMAQ-36 and SMAQ-6)) multivariate analysis was conducted using a binomial linear model nested type.	2017	Peru, Northern	Survey, clinic based	single clinic
Glynn TR et al. AIDS Behav 2019 Nov;23(11) : 2956-2965	High Levels of Syndemics and Their Association with Adherence, Viral Non-suppression, and Biobehavioral Transmission Risk in Miami, a U.S. City with an HIV/AIDS Epidemic.	AIDS Behav 2019 Nov;23(11) : 2956-2965	: 10.1007/s10461-019-02619-0. PubMed PMID : 31392443; PubMed Central PMCID : PMC6803095.	PubMed and EMBASE	The study includes individuals with HIV seen in a public, non-profit tertiary care hospital. Factors associated with ART adherence (self reported, analysed as binary variable) and viral load suppression (<200copies/ml, retrieved from medical records) were evaluated using logistic regression. Predictors of risky behaviour (condomless sex) were also evaluated.	2016-2017	USA, Miami	Clinical data	single clinic
Umeokonkwo CD et al. BMC Infect Dis 2019 Jul 22;19(1) : 654	Retention in care and adherence to HIV and AIDS treatment in Anambra State Nigeria.	BMC Infect Dis 2019 Jul 22;19(1) : 654	10.1186/s12879-019-4293-8. PubMed PMID : 31331280; PubMed Central PMCID : PMC6647106.	PubMed and EMBASE	This is a cross-sectional study among patients who had taken antiretroviral treatment for at least one complete year. Retention in care was determined using the 3-month visit constancy method. Adherence to ART was self-reported and was used as a binary variable in the analysis. Outcomes were compared by type of hospital (private vs. public). Factors associated with retention to care were assessed…	2007-2010	Nigera, Anambra	Survey, clinic based	specific interval, sub-national
Comelli A et al. HIV Res Clin Pract 2019 Feb;20(1) : 1-11	Disengagement and reengagement of HIV continuum of care in a single center cohort in northern Italy.	HIV Res Clin Pract 2019 Feb;20(1) : 1-11	10.1080/15284336.2019.1595887. Epub 2019 Apr 25. PubMed PMID : 31303148.	PubMed Only	This is a cohort of individuals seen in a single center. Estimates for linkage to care (at least one attendance to HIV Clinic, prescription of cART (at least two dispensations of cART every two months among linked) and viral suppression (HIV RNA <37 copies/ml at last test among linked and on ART. Two continuums were estimated: one for new HIV diagnosed patients (since 2011) and one for old cases …	2011	Italy, Northern	Cohort	single cohort
Zalla LC et al. J Int AIDS Soc 2019 Jul;22(7) : e25281	The burden of HIV among female sex workers, men who have sex with men and transgender women in Haiti: results from the 2016 Priorities for Local AIDS Control Efforts (PLACE) study.	J Int AIDS Soc 2019 Jul;22(7) : e25281	10.1002/jia2.25281. PubMed PMID : 31287624; PubMed Central PMCID : PMC6615490.	PubMed and EMBASE	Female sex workers, men who have sex with men and transgender women were the target population of this survey. Eligible participants were offered a HIV test and the HIV prevalence was estmated. Among participants with HIV positive result, percentages of diagnosed (i.e. aware of their stauts), currently on ART (self reported) and Virally Suppressed (<1360 copies/mL) by key population are estimated	2016-2017	Haiti	Survey	FSW, MSM, Transgender women
Lacombe-Duncan A et al. AIDS Patient Care STDS 2019 Jul;33(7) : 308-322	The HIV Care Cascade Among Transgender Women with HIV in Canada: A Mixed-Methods Study.	AIDS Patient Care STDS 2019 Jul;33(7) : 308-322	10.1089/apc.2019.0013. Epub 2019 Jun12. PubMed PMID : 31260342.	PubMed and EMBASE	This is a mixed methods cross-sectional study based on a cohort study. Five continuum of care indicators were assessed, among HIV diagnosed individuals: Linkage (Ever accessed HIV care- self reported), retained in care (received any HIV medical care in the past year among linked, self reported), current ART (ever taken ART among linked, self reported), ART adherence (percentage of ART medication …	2013-2015	Canada, British Columbia, Ontario, and Quebec	Cohort based survey	sub-national
Braunstein SL et al. JMIR Public Health Surveill 2019 Jun 19;5(2) : e13086	New York City HIV Care Continuum Dashboards: Using Surveillance Data to Improve HIV Care Among People Living With HIV in New York City.	JMIR Public Health Surveill 2019 Jun 19;5(2) : e13086	10.2196/13086. PubMed PMID : 31219053; PubMed Central PMCID : PMC6607775.	PubMed and EMBASE	Investigators combined surveillance and clinic data to estimated the following continuum of care indicators: Linkage to care (any VL, CD4, or genotype test ordered by the provider within 8 to 91 days of HIV diagnosis, among newly diagnosed), viral suppression (≤200copies/mL among all persons in care at the facility within the 12-month period of interest), Viral Load suppression (≤1500copies/mL am…	2016	USA, New York	Surveillance and clinical data	sub-national
Lippman SA et al. J Int AIDS Soc 2019 Jun;22(6) : e25295	Improvements in the South African HIV care cascade: findings on 90-90-90 targets from successive population-representative surveys in North West Province.	J Int AIDS Soc 2019 Jun;22(6) : e25295	10.1002/jia2.25295. PubMed PMID : 31190460; PubMed Central PMCID : PMC6562149.	PubMed and EMBASE	Two sequential population-representative surveys. HIV test was offered during the study, and all HIV positive individuals were included. Provided estimates include percentage of diagnosed, estimated as the number of those reporting knowing their status over the number of all HIV positive individuals, percentages linked to care (reporting ever seeing a health professional for HIV care; ideal linka…	2014 and 2016	South Africa	Surveys, population based	sub-national
Marukutira T et al. Medicine (Baltimore) 2019 Jun;98(23) : e15994	Clinical outcomes of a cohort of migrants and citizens living with human immunodeficiency virus in Botswana: implications for Joint United Nation Program on HIV and AIDS 90-90-90 targets.	Medicine (Baltimore) 2019 Jun;98(23) : e15994	10.1097/MD.0000000000015994. PubMed PMID : 31169739; PubMed Central PMCID : PMC6571245.	PubMed and EMBASE	This is a retrospective cohort study of all HIV diagnosed individuals attending the Independence Surgery, Gaborone, Botswana between 2002 and 2016. ART coverage included all patients ever on ART. Viral suppression (<400copies/ml). Retention in care (a documented clinic/pharmacy visit or laboratory visit/test) during the study’s final year, irrespective of ART status. Patients lost to follow-up (L…	2002-2016	Botswana	Cohort	newly diagnosed in specific time interval, subnational
Sandfort TGM et al. PLoS One 2019 May 31;14(5) : e0217501	HIV testing and the HIV care continuum among sub-Saharan African men who have sex with men and transgender women screened for participation in HPTN 075.	PLoS One 2019 May 31;14(5) : e0217501	10.1371/journal.pone.0217501. eCollection 2019. PubMed PMID : 31150447; PubMed Central PMCID : PMC6544251.	PubMed Only	This survey includes men who have sex with men and transgender women with a HIV positive result in the study offered test. Percentage diagnosed was estimated as the ratio of the number already aware of their status over all HIV positive participants. Percentage of linkage to care (self reported), of ART use among the those reporting being linked (self report or detection of ARV drugs) and viral s…	2015-2016	Sub-saharan Africa, Kenya, Malawi, and South Africa	Survey	MSM and transgender women
Zhang N et al. Clin Infect Dis.2016 Jul 1;63(1):115-21	Disparities in HIV Care Along the Path From Infection to Viral Suppression: A Cross-sectional Study of HIV/AIDS Patient Records in 2013, Shandong Province, China.	Clin Infect Dis.2016 Jul 1;63(1):115-21	10.1093/cid/ciw190	PubMed and EMBASE	This cross-sectional, surveillance data-based study estimates for number PLHIV (estimated applying the workbook method), number diagnosed (from surveillance registry), Linkage to care (documentation of at least one 1 CD4 or VL test result within 180 days of diagnosis), Retention (at least 2 CD4 count or VL test results separated by at least 90 days), ART (eligibility according to WHO and use (at …	2013	China, Shandong	Surveillance	sub-national
Raimondo M et al. AIDS Res Hum Retroviruses.2017 Jun;33(6):575-582	HIV-Positive Individuals on Antiretroviral Therapy and with Viral Load Suppressed in 12 Infectious Diseases Clinics in Italy: Successes and Disparities in the HIV Continuum of Care.	AIDS Res Hum Retroviruses.2017 Jun;33(6):575-582	10.1089/AID.2016.0256	PubMed and EMBASE	This is a retrospective cross-sectional study to compare the characteristics of people diagnosed in 2013 and before 2013 and to evaluate factors associated to not being on ART and to not having a VL suppressed among people on ART. Estimates for the use of ART (proportion ever diagnosed who ever initiated ART) among those diagnosed and linked to care and viral suppression among those on ART treatm…	2013	Italy	Clinical data	newly diagnosed in specific time interval

## Sheet: National CoC
Table 2. Articles presenting national and international estimates of the conitnuum of care (N=26)
Authors, Journal, Year of publication	Title	CoC Estimates	Main data source	CoC Year	Country
Keen P et al. J Int AIDS Soc. 2018	The 2016 HIV diagnosis and care cascade in New South Wales, Australia: meeting the UNAIDS 90-90-90 targets.	PLHIV (ECDC modelling tool), diagnosed (Surveillance), ART (prescribed in Pharmaceutical Benefits Scheme), virally suprressed (<200 copies/ml at last visit in medical record)	Surveillance	2016	Australia
Pascom ARP et al. Medicine (Baltimore). 2018	Sociodemographic determinants of attrition in the HIV continuum of care in Brazil, in 2016.	PLHIV (Spectum), diagnosed (Surveillance), ART (last pick-up within the last 100 of the year), virally suprressed (<200 copies/ml at last visit in medical record)	Surveillance	2016	Brazil
Ma Y et al. Clin Infect Dis. 2018	The Human Immunodeficiency Virus Care Continuum in China: 1985-2015.	PLHIV (based on information from UNAIDS, WHO, and China’s Health and Family Planning Commission), diagnosed (nationwide, serial cross-sectional study), linked (evidence of being examined/visited health care service at least once), retained (have received ≥1 follow-up consultation), enrolled to receive ART, receiving ART, and virally suppressed (<400 copies/mL during a given year, medical records)	Surveillance Nationwide, serial cross-sectional study	2015	China
Laisaar K.-T. et al. Euro Surveill. 2016	People living with HIV in Estonia: Engagement in HIV care in 2013.	PLHIV (Spectrum), diagnosed (Surveillance), linked (≥ HIV-related healthcare visit, cohort), retained (≥2 HIV-related healthcare visits (≥3 months apart) within the past 12 months, cohort), proportion on ART (cohort), proportion virally suppressed (most recent within the past 12 months viral load <200 copies/ml, cohort)	Surveillance and cohort	2013	Estonia
Brown AE et al. Euro Surveill. 2018	HIV in Europe and Central Asia: progress in 2018 towards meeting the UNAIDS 90-90-90 targets.	PLHIV, Diagnosed, Treated, Virally Suppressed (As reported by each country (Surveillance, potentially enhanced by other datasources))	Country-specific (Surveillance, potentially enhanced by other datasources)	2018	Europe and Central Asia
Porter K et al. J Acquir Immune Defic Syndr. 2018	Substantial Heterogeneity in Progress Toward Reaching the 90-90-90 HIV Target in the WHO European Region.	PLHIV, Diagnosed, Treated, Virally Suppressed (As reported by each country (Surveillance, potentially enhanced by other datasources))	Country-specific (Surveillance, potentially enhanced by other datasources)	2016	Europe and Central Asia
Brown AE et al. HIV Med. 2018	Monitoring the HIV continuum of care in key populations across Europe and Central Asia.	PLHIV, Diagnosed, Treated, Virally Suppressed (As reported by each country (Surveillance, potentially enhanced by other datasources))	Country-specific (Surveillance, potentially enhanced by other datasources)	2016	Europe and Central Asia
Drew RS et al. HIV Med. 2017	HIV continuum of care in Europe and Central Asia.	PLHIV, Diagnosed, Treated, Virally Suppressed (As reported by each country (Surveillance, potentially enhanced by other datasources))	Country-specific (Surveillance, potentially enhanced by other datasources)	2014	Europe and Central Asia
Gourlay A et al. Clin Infect Dis. 2017	The Human Immunodeficiency Virus Continuum of Care in European Union Countries in 2013: Data and Challenges.	PLHIV (ECDC modelling tool), diagnosed (Surveillance), ART (cohort), virally suprressed (<200 copies/ml at last visit in medical record, cohort)	Surveillance and cohort	2013	Europe, EU
Chkhartishvili N et al. HIV Med. 2015	The cascade of care in the Eastern European country of Georgia.	PLHIV (Spectrum), diagnosed (Surveillance), linked (evidence of being examined/visited health care service at least once), retention (≥1 clinical visit within 12 months before censoring), virally suprressed (<400copies/ml at the last measurement)	Surveillance	2012	Georgia
Chkhartishvili N et al. J Int Assoc Provid AIDS Care. 2016	Significant Improvements Are Needed in HIV Care Continuum to Meet 90-90-90 Targets in Georgia.	PLHIV (Spectrum), diagnosed (Surveillance), ART (≥1 prescription within 3 months before the end of the year) and virally suprressed (<1000 copies/ml at the last measurement)	Surveillance	2015	Georgia
Vourli G et al. PLoS One. 2018	HIV cascade of care in Greece: Useful insights from additional stages.	PLHIV (ECDC modelling tool), diagnosed (Surveillance), linked (≥1 CD4 Surveillance), retention (≥1 clinical visit within 12 months within the last year, cohort), ART (cohort), virally suprressed (<200 copies/ml at last visit in medical record, cohort)	Surveillance and cohort	2016	Greece
Auld AF et al. Am J Trop Med Hyg. 2017	Retention Throughout the HIV Care and Treatment Cascade: From Diagnosis to Antiretroviral Treatment of Adults and Children Living with HIV-Haiti, 1985-2015.	Linked (cohort), ever on ART (cohort). LTFU or Death before the next step as well as numbers of new HIV diagnoses, enrollments in care, and in ART per year also estimated.	Cohort	2015	Haiti
Camoni L et al. AIDS Care. 2018	People diagnosed with HIV and in care in Italy in 2014: results from the second national survey.	Diagnosed, linked, on ART and virally suprressed (<50 copies/mL at last visit) (nationwide survey)	Nationwide, survey	2014	Italy
Iwamoto A et al. PLoS One. 2017	The HIV care cascade: Japanese perspectives.	PLHIV (undiagnosed, estimated by extrapolating the age and sex specific HIV-positive rates observed in first-time voluntary blood donors to the population of Japan plus diagnonsed as reported in surveillance), diagnosed (surveillance), linkage, retention (The sum of in- and out-patients with the diagnosis of HIV infection or AIDS within three months were counted as "retained in care"), On ART and…	Surveillance and clinic-based survey	2015	Japan
Elgalib A et al. Int J Infect Dis. 2020	The cascade of HIV care in Oman, 2015-2018: A population-based study from the Middle East.	PLHIV (Spectrum), Diagnosed (Surveillance), linked to care (≥1 clinic visit), retained in care (≥ viral load measurement in a calendar year), on ART (evidence of received ART, prescription and dispensing in the year of interest), virally suppressed (viral load<1000 copies/mL at most recent measurement in the year of interest). HIV VL suppression (VL < 1000 copies/ml) at 12 months after ART initia…	Surveillance	2018	Oman
Ho ZJM et al. J Int AIDS Soc. 2019	Using a HIV registry to develop accurate estimates for the HIV care cascade - the Singapore experience.	PLHIV (ECDC modelling tool), diagnosed (Surveillance), linked (≥1 clinic visit), retained in care (estimation based on a random sample from this stage onward), on ART, and virally suppressed (<200copies/ml).	Surveillance, supplemented by estimates on a random sample of diagnosed individuals	2016	Singapore
Gisslen M et al. HIV Med. 2017	Sweden, the first country to achieve the Joint United Nations Programme on HIV/AIDS (UNAIDS)/World Health Organization (WHO) 90-90-90 continuum of HIV care targets.	PLHIV (ECDC modelling tool), diagnosed (Surveillance), linked (cohort data from this stage onward), retained, ART (on ART for at least 6 months), virally suppressed (both <50 and <200copies/ml as thesholds).	Surveillance and cohort	2015	Sweden
Helleberg M et al. PLoS One. 2013	HIV care in the Swedish-Danish HIV cohort 1995-2010, closing the gaps.	Diagnosed (Surveillance), linked (enroled in cohort), retained (≥1 clinic visit within 13 months before 1 July 2010, cohort), ART (Cumulative incidence of antiretroviral therapy (ART) initiation, currently on ART, cohort), virally suppressed (<500copies/ml, cohort).	Surveillance and cohort	2010	Sweden-Denmark
Kohler P et al. AIDS. 2015	The HIV care cascade in Switzerland: reaching the UNAIDS/WHO targets for patients diagnosed with HIV.	PLHIV (modelling-based estimation), diagnosed (calculated by dividing the estimated number of people linked to care by the proportion of participants who ever had their HIV infection monitored among those who ever had been HIV diagnosed), linked to care (having had at least one HIV monitoring), retained in care (having had a HIV monitoring in the last 6 months), on ART (estimated combining ARV sa…	Cohort based-Surveillance	2012	Switzerland
Hall HI et al. JAMA Intern Med. 2013	Differences in human immunodeficiency virus care and treatment among subpopulations in the United States.	PLHIV (modelling-based estimation), diagnosed, linked, retained in care, ART (prescription) and viral load suppression	Surveillance	2009	USA
Centers for Disease Control and Prevention (CDC). MMWR Morb Mortal Wkly Rep. 2011	Vital signs: HIV prevention through care and treatment--United States.	PLHIV (using surveillance data and published information), diagnosed (Surveillance), linked (Number calculated as estimated number diagnosed × previously estimated percentage linked to care ), retained in care (number calculated as estimated number diagnosed × previously estimated percentage retained in care, on ART (number calculated as estimated number retained in HIV care × percentage prescrib…	Surveillance	2010	USA
Bradley H et al. MMWR - Morbidity & Mortality Weekly Report. 2014	Vital Signs: HIV diagnosis, care, and treatment among persons living with HIV--United States, 2011.	PLHIV (using surveillance data and published information), diagnosed (Surveillance), linked to care (≥1 clinic visit within within 3 months among newly diagnosed), engaged in care ≥1 clinic visit in January–April 2011), prescribed ART (ART prescription during the last 12 months), and virally suppressed ( <200 copies/mL at last viral load test in the last 12 months). Estimates from engagement to c…	Surveillance	2011	USA
**Supervie V et al. J Acquir Immune Defic Syndr. 2016	Looking Beyond the Cascade of HIV Care to End the AIDS Epidemic: Estimation of the Time Interval From HIV Infection to Viral Suppression.	PLHIV (based on HIV incidence and distribution of times from infection to diagnosis, obtained fitting a back-calculation model to the annual number of new HIV diagnoses were used. Then, the estimated number of new HIV infections was projected forward according to the distribution of times from infection to diagnosis, to obtain estimates of the number of individuals with undiagnosed HIV infection)…	Cohort and Surveillance data	2010	France
**Takuva S et al. AIDS. 2017	The continuum of HIV care in South Africa: implications for achieving the second and third UNAIDS 90-90-90 targets.	Diagnosed (HIV prevalence x country population), linked ≥ CD4 cell count test result during 2012), On ART (estimated using the number of viral load measurements as a proxy), virally suppressed (<400 copies/ml at last measurement). Estimation is based on 1. national household survey for the estimates of prevalence 2. mid-year population estimates) and 3. the National Health Laboratory Service Corp…	Surveillance, National household survey	2012	South Africa
**Wolff MJ et al. Int J STD AIDS. 2018	Evaluating the care cascade after antiretroviral therapy initiation in Latin America.	Early linked (CD4 cell count >200 cells/mm3 at time of ART initiation), retained in care (≥1 HIV primary care visit at one year after ART start), virally suppressed (≥1 plasma HIV-1 RNA <200 copies/mL at one year after ARTstart)	Cohort	2014	Argentina, Chile, Haiti, Brazil, Peru, Mexico, Honduras
** Also included in the list of studies with time estimates

## Sheet: Time estimates
	Table 3. Articles acknowledging the dimension of time (N=53, 38 of them present estimates of cumulative time on a stage, incidence or time-to a CoC stage). Two of these are also included to the national CoC estimates table.
aa	Author and Journal	Title	Database	Synopsis	Study period	Country	Category	Time-related Method	Time-related outcomes
248	Lee H. et al. AIDS.2018 Sep 24;32(15):2217-2225	Beyond binary retention in HIV care: Predictors of the dynamic processes of patient engagement, disengagement, and re-entry into care in a US clinical cohort.	PubMed and EMBASE	The study describes the dynamic patterns of care-retention using five states: engaged in care, missed one, two, three, or more expected visits, and deceased and provides estimates for the probablities of transitioning from one state to another (e.g. from disengaged to engaged) using multistate analysis techniques applied on a clinical cohort.	1996-2014	USA, center for AIDS research (CFAR) Network of Integrated Clinical Systems (CNICS)	Multistate	Multistate analysis techniques (Method described in: Lee H, et al., A state transition framework for patient-level modeling of engagement and retention in HIV care using longitudinal cohort data. Statistics in Medicine, 2017.) Having defined the states, transition probabilities between them are estimated using multinomial regression. State membership can then be estimated as a function of the tra…	Dynamic patterns of care-retention using five states: engaged in care, missed one, two, three, or more expected visits, and deceased and provides estimates for the probabilities of transitioning from one state to another
813	Lesko CR et al. AIDS.2016 Sep 10;30(14):2227-34	A longitudinal, HIV care continuum: 10-year restricted mean time in each care continuum stage after enrollment in care, by history of IDU.	PubMed and EMBASE	The study uses cohort data to provide non-parametric estimates for the cumulative incidence (representing the proportion entering and exiting each of the continuum stages) from enrollment: Death before-after ART, dis-engagement before-after ART, re-engagement, viral load suppression (<400 copies/mL at most recent measurement), virologic rebound. ART initiation was defined as the initiation of at …	2000-2015	USA, Johns Hopkins HIV Clinical Cohort	Risk estimation from the cummulative incidence function, weighted for confounding and censoring	Non-parametric estimates for the cumulative incidence. The investigators follow a method (described in: Cole SR, Lau B, Eron JJ, et al. Estimation of the standardized risk difference and ratio in a competing risks framework: application to injection drug use and progression to AIDS after initiation of antiretroviral therapy. Am J Epidemiol. 2015; 181(4):238–45) for the estimation of risk based di…	Time from enrollment to death before/after ART, dis-engagement before/after ART, re-engagement, viral load suppression and rebound
202	Desir FA et al. Clin Infect Dis.2019 Feb 15;68(5):795-802	One Size Fits (n)One: The Influence of Sex, Age, and Sexual Human Immunodeficiency Virus (HIV) Acquisition Risk on Racial/Ethnic Disparities in the HIV Care Continuum in the United States.	PubMed and EMBASE	Data come from the HIV care in the North American AIDS Cohort Collaboration on Research and Design. Estimates of the mean percentage of person-time spent receiving HIV care, on ART, and virally suppressed in the first 5 years after entry into care is provided. Nonparametric cumulative incidence curves for ART initiation, Death before and after ART initiation, Engagement in HIV care before and aft…	2004-2014 and 5 year follow-up	USA, NA-ACCORD	Risk estimation from the cummulative incidence function, weighted for confounding and censoring	Non-parametric estimates for the cumulative incidence. The investigators follow a method (described in: Cole SR, Lau B, Eron JJ, et al. Estimation of the standardized risk difference and ratio in a competing risks framework: application to injection drug use and progression to AIDS after initiation of antiretroviral therapy. Am J Epidemiol. 2015; 181(4):238–45) for the estimation of risk based di…	Mean person-time spent in each stage; cumulative incidence curves (representing the proportion entering and exiting each of the continuum stages) for ART initiation, Death, engagement in care before/ART initiation; Disengagement from care (all outcomes evaluated before/after ART initiation); Viral suppression and rebound
371	Reyes-Uruena JM et al. BMJ Open.2018 Feb 28;8(2):e018533	Estimating the HIV undiagnosed population in Catalonia, Spain: descriptive and comparative data analysis to identify differences in MSM stratified by migrant and Spanish-born population.	PubMed Only	For this study, surveillance and cohort data were used. The number of diagnosed from 2001 onwards; the total number of diagnosed from 1980 was estimated based on the available surveillance data (i.e. annual infections from 2001 and the distribution of CD4 at diagnosis). The number of deaths was subtracted from the estimated number of diagnosed to provide an estimate of diagnosed who were alive at…	2013	Spain, Catalonia	Mathematical modelling for the infection time	The ECDC Modelling tool was used for the estimation of the annual incidence and the time of infection. The method is based on a multistate back-calculation model that estimates HIV annual incidence and the size of the undiagnosed population, using data on reported HIV and AIDS cases, and information on CD4 count at the time of diagnosis	Estimation of infection date and time between infection and diagnosis
10017	Robertson MM et al. Clin Infect Dis 2019 Dec 9 pii : ciz1178	Estimates of the time from seroconversion to ART initiation among people newly diagnosed with HIV from 2006 to 2015, New York City.	PubMed and EMBASE	This is a population-based study, using surveillance data. Parameter values estimated from seroconverters' cohort data were applied to the study sample to estimate the time of seroconversion. Subsequently, three metrics of the CoC were estimated: time from seroconversion to ART initiation, time from seroconversion to diagnosis and time from diagnosis to ART initiation.	2006-2015	USA, New York	Mathematical modelling for the infection time	The estimation of the time of infection was based on the CD4 cell count at diagnosis and the CD4 decline rate estimated by previous studies on seroconverters.	Estimation of infection date, time from infection to diagnosis and ART, time from diagnosis to ART
806	Supervie V et al. J Acquir Immune Defic Syndr.2016 Nov 1;73(3):348-355	Looking Beyond the Cascade of HIV Care to End the AIDS Epidemic: Estimation of the Time Interval From HIV Infection to Viral Suppression.	PubMed and EMBASE	For this study, both surveillance and cohort data were used (the national HIV surveillance system, the general social insurance scheme, and the French Hospital Database on HIV). Number PLHIV was estimated based on the estimated number of new infections, was projected forward according to the distribution of times from infection to diagnosis, to obtain estimates of the number of individuals with u…	2010	France	Mathematical modelling for the infection time	To estimate both the HIV incidence and the distribution of times from infection to diagnosis, a back-calculation model was fitted to the annual number of new HIV diagnoses (Ndawinz JD, Costagliola D, Supervie V. New method for estimating HIV incidence and time from infection to diagnosis using HIV surveillance data: results for France. AIDS. 2011;25:1905–1913). Nonparametric estimates of the cumu…	Times from infection to diagnosis, from HIV diagnosis to care entry, from care entry to cART initiation, and from cART initiation to reaching undetectable viral load
671	Haber N et al. Lancet HIV.2017 May;4(5):e223-e230	From HIV infection to therapeutic response: a population-based longitudinal HIV cascade-of-care study in KwaZulu-Natal, South Africa.	PubMed Only	In this study, all patients tested positive for HIV for the first time according to the surveillance system are included as PLHIV. Patients who respond yes to the question regarding knowing their HIV status in the annual individual surveys within the surveillance system cohort are recorded as knowing their status on this date; all who have a clinical event (HIV-related clinic visit, laboratory te…	2006-2011, updated 2014	South Africa, KwaZulu-Natal	Kaplan-Meier	Kalpan-Meier estimates for the proportion of individuals reaching each stage from the time of testing positive. Kaplan-Meier graphs of longitudinal cascade vs annual cross-sectional cascades. Kaplan-Meier estimates for the probabilities of transision to the next stage as a function of years since previous event, by calendar year, are graphically depicted.	Time from diagnosis to ART eligibility, ART initiation and virologic suppression. Transition probabilities to the next stage estimated as a function of years since previous event.
375	Prinapori R et al. Epidemiol Infect.2018 Apr;146(5):606-611	Predictors of retention in care in HIV-infected patients in a large hospital cohort in Italy.	PubMed Only	This is a single-center cohort study which reports on percentages of participants retained in care (those who have at least one physical examination, active ART or laboratory test within 6 months) and rates of virological suppression. Predictors of loss to follow-up and ART failure were examined via Cox models. Kaplan-Meier curves for the time to loss-to-follow-up by treatment, nationality and CD…	2008-2014	Italy	Kaplan-Meier, Cox	Kaplan Meier, Cox	Predictors of loss to follow-up and ART failure were examined via Cox models. Kaplan-Meier curves for the time to loss-to-follow-up by treatment, nationality and CD4 cell count are also presented- Only time to LTFU graphs, no time estimation
910	Toren KG et al. Sex Transm Dis.2016 Jan;43(1):34-40	Time From HIV Diagnosis to Viral Load Suppression: 2007-2013.	PubMed and EMBASE	The study sample includes HIV diagnosed individuals as registered in the surveillance system. Estimates of time taken for 50% and 75% of the population to reach viral suppression as well as Kaplan-Meier survival plots to visually present time from HIV diagnosis to viral suppression are provided. Kaplan-Meier curves for the time from diagnosis to VS are given by: year of diagnosis, separately for …	2007-2013	USA, Seattle	Kaplan-Meier, Cox	Kaplan Meier, Cox	Time from diagnosis to and factors associated with viral suppression
1066	Genberg BL et al. Lancet HIV.2015 Jan;2(1):e20-6	Linkage to and engagement in HIV care in western Kenya: an observational study using population-based estimates from home-based counselling and testing.	PubMed and EMBASE	This study includes HIV diagnosed individuals registered in a large clinical care provider. It reports percentages of engagement in care, CD4 testing and ART initiation in established and newly diagnosed individuals. In addition, it provides estimates for the adjusted prevalence ratios were estimated using a log linear regression model to determine factors associated with engagement in care among…	2014	Kenya, Bunyala	Kaplan-Meier, Cox	Kaplan Meier, Cox	Time from diagnosis to linkage to care and factors associated with linkage
773	Franse CB et al. AIDS Care.2017 Mar;29(3):326-334	Linkage to HIV care before and after the introduction of provider-initiated testing and counselling in six Rwandan health facilities.	PubMed Only	The sample of this study include HIV diagnosed individuals among participants of a cluster non-randomized controlled trial that investigated the HIV testing uptake. The study investigates whether the proposed intervention (introduction of provider-initiated testing and counselling) improves linkage to care. Linkage to care (registered at the HFs ART clinic within 90 days of HIV diagnosis) and ART…	2009-2010	Rwanda	Kaplan-Meier	Kaplan-Meier	Diagnosis to enrolment into pre-ART care and to start of ART, and time from CD4 count to start of ART
1211	Alvarez-Uria G et al. Interdiscip Perspect Infect Dis.2013;2013:384805	Entry, Retention, and Virological Suppression in an HIV Cohort Study in India: Description of the Cascade of Care and Implications for Reducing HIV-Related Mortality in Low- and Middle-Income Countries.	PubMed Only	This cohort study provides estimates for pre-ART retention, ART, on ART retention and viral load suppression. Specifically, estimates for the time between the HIV diagnosis and the first determination of the CD4 count (Enrty to pre-ART care), the number of completed semesters that patients had a CD4 count determination during the period starting at three months after the first CD4 count determina…	2007-2011	India, Anantapur	Kaplan-Meier	Kaplan-Meier	Times from diagnosis to linkage and from ART eligibility to ART. estimates for the cumulative incidences of mortality for each stage of care are provided
297	Kowalska JD et al. Infection.2018 Aug;46(4):533-540	Cascade of care and factors associated with virological suppression among HIV-positive persons linked to care in the Test and Keep in Care (TAK) project.	PubMed Only	This study is based on data from the Test and Keep in Care (TAK) project, which includes pre-linkage data of HIV diagnosed individuals. Proportion of linked, on cART and viral suppression (<50 copies/ml) are provided, both overall (i.e. using as denominator the number diagnosed) and nested (using as denominator number included in the previous stage). The study also provides Kaplan-Meier estimates…	2010-2013	Poland	Kaplan-Meier, Cox	Kaplan-Meier, Cox	Time from ART to viral suppression, factors associated with viral suppression
470	Waldrop G et al. AIDS Care.2018 Mar;30(3):278-283	The impact of a private-public partnership delivery system on the HIV continuum of care in a South Indian city.	PubMed and EMBASE	In this study, the time to ART initiation and LTFU was estimated by Kaplan-Meier; Factors associated with initiation of ART and LTFU were assessed using Cox proportional hazards models. Mixed effects linear regression models were used to assess ART effectiveness (change of CD4). Median time to ART initiation, response, and loss to follow-up (LTFU- defined as last appointment more than 180 days pr…	2008-2012	India, Karnataka	Kaplan-Meier, Cox	Kaplan-Meier, Cox	Time to and risk factos of ART, LTFU- No time estimates, but graphs
483	Dorward J et al. J Acquir Immune Defic Syndr.2017 Dec 15;76(5):453-460	Factors Associated With Poor Linkage to HIV Care in South Africa: Secondary Analysis of Data From the Thol'impilo Trial.	PubMed Only	The study reports results of a secondary analysis, based on a large randomised trial. The primary outcome of the study was linkage to care by 365 days after testing HIV-positive. Factors associated with the time to linkage were assessed via Cox models. Kaplan-Meier estimate for the time to verified linkage and corresponding graphs are also presented.	2012-2015	South Africa	Kaplan-Meier, Cox	Kaplan-Meier, Cox	Diagnosis to linkage
500	Wu Z et al. Lancet HIV.2017 Dec;4(12):e555-e565	Testing and linkage to HIV care in China: a cluster-randomised trial.	PubMed Only	The study is a cluster randomised clinical study that focuses on the time from first HIV(+) test to testing completeness. In more detail, the study examines whether the proposed intervention improves linkage (testing completeness within 30 days from diagnosis), ART (ART initiation/prescription within 90 days from the date of initial diagnosis), and viral suppression (<200copies/ml) and reduce mor…	2013	China, Guangxi	Kaplan-Meier, Cox	Kaplan-Meier, Cox	Time to testing completeness, ART and death. Factors associated with mortality also studied
883	Hanna DB et al. AIDS Res Hum Retroviruses.2016 Oct/Nov;32(10-11):955-963	Increased Antiretroviral Therapy Use and Virologic Suppression in the Bronx in the Context of Multiple HIV Prevention Strategies.	PubMed and EMBASE	This is a cohort study that includes HIV-infected persons with at least one encounter in the health system between 2007 and 2014. The study describes temporal trends in ART use, viral load and sustained virologic suppression by annual percentages, means, or Kaplan–Meier estimates. Poisson regression is used to test for trends in ART use and viral load, while Cox regression is used for the sustain…	2007-2014	USA, Bronx	Kaplan-Meier, Cox	Kaplan-Meier, Cox	Time to ART and virologic suppression. Factors affecting sustained virologic suppression evalated
1055	Charurat ME et al. J Acquir Immune Defic Syndr.2015 Mar 1;68 Suppl 2:S114-23	Uptake of treatment as prevention for HIV and continuum of care among HIV-positive men who have sex with men in Nigeria.	PubMed and EMBASE	For this survey, MSM were recruited via respondent driven sample and subsequently followed-up. All HIV-tested individuals with a positive result were included in the study. At the time of enrollment, HIV-positive individuals were classified as already on ART or not on ART. For those not on ART, engagement in pre-treatment as prevention (TasP) and ART initiation were determined. LTFU was defined a…	2013-2014	Nigeria	Kaplan-Meier, Cox	Kaplan-Meier, Cox	Time from diagnosis to ART (observed), Survival analysis for LTFU
1166	Plazy M et al. Trop Med Int Health.2014 Jun;19(6):680-689	Continuum in HIV care from entry to ART initiation in rural KwaZulu-Natal, South Africa.	PubMed and EMBASE	The study sample consists of participants who entered the Hlabisa HIV Treatment and Care Programme between January 1st, 2007 and December 31st, 2011. The study focuses on the time to ART initiation and its determinants, using survival analysis techniques (Kaplan-Meier and Cox regression). Determinants of ART initiation were first studied from linkage among all individuals and both overall (i.e. r…	2007-2011	South Africa, KwaZulu-Natal	Kaplan-Meier, Cox	Kaplan-Meier, Cox	Estimates of and factors affecting the time from linkage to ART. Mortality before ART initiation also considered
10004	Crabtree-Ramírez BE et al. J Int AIDS Soc 2019 Dec;22(12) : e25413	Temporal changes in ART initiation in adults with high CD4 counts in Latin America: a cohort study.	PubMed and EMBASE	This is a cohort study focusing on the temporal changes of ART initiation by calendar year. It provides estimates for the percentage of cART initiation, time to cART initiation (Kaplan-Meier) and trends by year of enrolement (Cox regression models)	2003-1017	Latin America, (CCASAnet)	Kaplan-Meier, Cox	Kaplan-Meier, Cox	Time from Enrolement to ART
10062	Hoffman S et al. AIDS Behav 2019 Nov 1	Linkage to Care Following an HIV Diagnosis in Three Public Sector Clinics in eThekwini (Durban), South Africa: Findings from a Prospective Cohort Study.	PubMed and EMBASE	In this cohort study, linkage to care following diagnosis was defined as having blood drawn for CD4+count and returning to the clinic to obtain test results. Time to linkage to care was calculated as the number of days from diagnosis to returning to the clinic to receive CD4+count test results and was converted to fractional weeks for ease of interpretation. Two dichotomous outcome variables also…	2010-2013	South Africa, KwaZulu-Natal	Kaplan-Meier, Cox	Kaplan-Meier, Cox	Time from diagnosis to linkage
10100	Huang YC et al. BMJ Open 2019 Sep 20;9(9) : e033246	Short-term outcomes of rapid initiation of antiretroviral therapy among HIV-positive patients: real-world experience from a single-centre retrospective cohort in Taiwan.	PubMed and EMBASE	In this a single-centre retrospective cohort study of newly diagnosed individuals. Cox-regression analysis and Kaplan-Meier analysis were used to evaluate factors associated with LTFU, virological rebound and incident Sexually Transitted Infections before viral suppression.	2014-2018	Taiwan	Kaplan-Meier, Cox	Kaplan-Meier, Cox	Time from diagnosis to LTFU and virologic rebound
1186	Gerdts SE et al. J Acquir Immune Defic Syndr.2014 Jun 1;66(2):e37-44	Linkage to HIV care and antiretroviral therapy by HIV testing service type in Central Mozambique: a retrospective cohort study.	PubMed and EMBASE	This is a retrospective cohort study that provides estimates for linkage to care (enrollment at an HIV clinic <30 days after diagnosis and CD4 test <30 days after enrollment), and ART initiation within 90 days after first CD4 test. Generalized linear models for the binomial family were used to estimate the association between site of HIV testing and each of the study outcomes. Risk ratios were es…	2007-2008	Mozambique, Central	Life table	Life table	LTFU and mortality
301	Lopez-Varela E et al. J Acquir Immune Defic Syndr. 2018 Aug 15;78(5):527-535	Continuum of HIV Care in Rural Mozambique: The Implications of HIV Testing Modality on Linkage and Retention.	PubMed and EMBASE	This prospective cohort study includes adults, newly diagnosed with HIV from various programs. Linkage to care was defined as having a CD4 measurement within 3 months from diagnosis. Self reported knowing HIV status was evaluated. The uptake of each of the following steps of the continuum was measured: (1) enrollment in care, defined as registering at the MDH and receiving a hospital identificati…	2014-2015, 12 months follow-up	Mozambique, rural	Observed times, Survival models	Fine and Gray	Observed times from diagnosis to: ART initiation, enrolement, linkage and death. Factors associated with the uptake of each step are studied.
1164	Alvarez-Uria G PeerJ.2014 Mar 13;2:e304	Description of the cascade of care and factors associated with attrition before and after initiating antiretroviral therapy of HIV infected children in a cohort study in India.	PubMed Only	The study provides continuum of care esrimates for a cohort of children. Specifically, estimates for the percentage that enters to care, initiates ART, and achives viral suppression (<400 copies/ml in the last measurement) are provided. In addition, predictors of mortality or LTFU were estimated separately before ART and after ART initiation. The cumulative incidence of ART initiation LTFU and mo…	2007-2012, updated 2013	India, children	Observed times, Survival models	Fine and Gray	ART, mortality and LTFU. Cumulative incidence after engagement in care presented graphically as "stacked" predicted areas
884	Philbin M.M. et al. J Acquir Immune Defic Syndr.2016 Jun 1;72(2):222-9	HIV testing, care referral, and linkage to care intervals affect time to engagement in care for newly diagnosed hiv-infected adolescents in 15 adolescent medicine clinics in the united states.	PubMed and EMBASE	Data are collected from clinic sites for adolescents. The study provides estimates for the time from diagnosis to linkage, the time from referral to program until a second HIV-related visit and information on whether an adolescent became engaged in care (or not) within 16 weeks of an initial HIV-related visit. The Cox proportional hazards regression analysis was used to examine the relationship o…	2010	USA	Observed times, Survival models	Observed times and Cox	Observed time between diagnosis and linkage to care are presented. Factors associated with the times from diagnosis to linkage, enrolement to linkage and the time from enrolement to engagement (i.e. second HIV-related visit)
612	Teklu AM et al. Ethiop J Health Sci.2017 Feb;27(Suppl 1):17-28	Exploratory Analysis of Time from HIV Diagnosis to ART Start, Factors and effect on survival: A longitudinal follow up study at seven teaching hospitals in Ethiopia.	PubMed Only	Cohort data are used to explore time aspects of the continuum of care. More specifically, the observed times from HIV diagnosis to enrollment in chronic HIV care, from enrollment in chronic HIV care to eligibility for starting ART and from eligibility for ART to treatment initiation are summarised overall and by calendar year. Factors affecting these times were explored via ordinal logistic regre…	2005-2013	Ethiopia	Observed times, Survival models	Observed, Cox	Observed times from diagnosis and linkage to care, from linkage to care to eligibility for starting ART and from eligibility to ART initiation are summarised overall and by calendar year. Cox for the factors associated with mortality
130	Linn KZ et al. Glob Health Action. 2018;11(1):1520473.doi: 10.1080/16549716.2018.1520473	Time to anti-retroviral therapy among people living with HIV enrolled into care in Myanmar: how prepared are we for 'test and treat'? Glob Health Action.	PubMed Only	This is a cohort study that focuses on the effect of HIV care delays in: Enrolment, time period in pre-ART care, ART initiation (from date of eligibility) and on the time to ART (from date of diagnosis ). Risk factors for these delays were assessed using modified Poisson regression. Rates of attrition were also calculated. Survival analysis for the hazards of attrition after ART initiation was pe…	2014-2016	Myanmar	Observed times, Survival models	Poisson, Cox, Observed times	Association between various delays with LTFU and mortality
339	Kiplagat J et al. PLoS One.2018 Mar 28;13(3):e0194047	Retention in care among older adults living with HIV in western Kenya: A retrospective observational cohort study.	PubMed Only	This study is based on a cohort of HIV infected patients enrolled in the Academic Model Providing Access to Healthcare (AMPATH) program. The primary outcome measure was retention in care at 12, 24 and 36 months post ART initiation. Patients were considered lost to follow up when they were not recorded as dead or transferred out but have not been seen in care in 3 months or more after their last d…	2008-2014	Kenya	Survival models	Cox	Cummulative incidence of retention and mortality after ART iniation- Graphs but no time estimation (The aim was to evaluate the effect of age)
689	Su S et al. Biomed Res Int.2016;2016:2648923	Gaps in the Continuum of HIV Care: Long Pretreatment Waiting Time between HIV Diagnosis and Antiretroviral Therapy Initiation Leads to Poor Treatment Adherence and Outcomes.	PubMed and EMBASE	This is a retrospective cohort study that includes HIV diagnosed individuals who initiated ART. It examines the relationship between late diagnosis and treatment efficiency. The study's outcomes were: immunological response, and its association with the pre-treatment CD4+ T-cell counts variation, time to linkage and treatment in association with testing delays, by calendar year; HIV-related morta…	2004-2015	China, Yuxi	Survival models	Cox	Observed pre-treatment waiting times as factors associated with mortality and LTFU
949	Nsanzimana S et al. Lancet HIV.2015 May;2(5):e208-15	HIV care continuum in Rwanda: a cross-sectional analysis of the national programme.	PubMed and EMBASE	Four data sources were used for this study: the TRACnet database, 13 electronic medical records (EMR), the IQ Charts database, and an unpublished Rwandan Ministry of Health study investigating linkage to care. Transition probabilities (observed, i.e. percentages) between the following states were considered: infection, diagnosis, linkage, pre-ART, ART initiation,VS, death and loss to follow-up. R…	2013	Rwanda	Survival models	Cox	Transition probabilities estimated as the percentage of individuals in a stage that passes nto the next. Factors associated with mortality
10059	Monroe AK et al. Clin Infect Dis 2019 Nov 8 pii : ciz1098	Clinic-level factors associated with time to antiretroviral initiation and viral suppression in a large urban cohort.	PubMed and EMBASE	This is a retrospective clinical cohort evaluated ART (a prescription for at least one ART agent) and viral suppression (having at least one follow up HIV RNA test result<200 copies/ml), considered as time-to-event outcomes and analysed using Cox regression	2011-2018	USA, Washington	Survival models	Cox	Factors associated with ART initiation and viral suppression are studied- No time estimation
10060	Lurie MN et al. Trop Med Int Health 2019 Nov 7	Quantifying the HIV treatment cascade in a South African health sub-district by gender: retrospective cohort study.	PubMed and EMBASE	This is a retrospective cohort study of HIV diagnosed individuals in 2012/2013. The aim of the study was to compare both the cross-sectional CoC and the hazard to moving to the next CoC stage, in males and females as estimated by Cox regression. The study provides estimates for five continuum of care stages: HIV diagnosis (confirmed through logging of a first CD4 test result in the laboratory dat…	2012-2013	South Africa, Cape Town	Survival models	Cox	Hazard ratios of linkage to care, ART and viral suppression for men versus women, but no time estimation
10215	Sikazwe I et al. PLoS Med 2019 May 31;16(5) : e1002811	Retention and viral suppression in a cohort of HIV patients on antiretroviral therapy in Zambia: Regionally representative estimates using a multistage-sampling-based approach.	PubMed and EMBASE	Cohort study to determine facors of retention and viral suppression in a large public health program. Cox analyses to identify factors associated with disengagement (died or alive and out of care) and factors associated with viremia (defined as at least1000 copies/ml) were performed	2013-2015	Zambia	Survival models	Cox	Factors associated with LTFU, mortality and viral load suppression were studied but no time estimation
105	Wilton J et al. PLoS One.2019 Jan 4;14(1):e0210096	Trends in HIV care cascade engagement among diagnosed people living with HIV in Ontario, Canada: A retrospective, population-based cohort study.	PubMed Only	The study provides continuum of care estimates over time, based on population-based cohort study. Participants were considered on ART either based on documentation or based on viral load suppression in the absence of documented ART. Retention in care was defined as at least one viral load measurement in a given year. Percentage of viral load suppression was estimated overall and among treated ind…	2000-2015	Ontario, Canada	Observed times	Observed	Time form diagnosis to linkage and viral suppression
276	Jose S et al. Lancet HIV.2018 Jun;5(6):e301-e308	A continuum of HIV care describing mortality and loss to follow-up: a longitudinal cohort study.	PubMed and EMBASE	The study sample includes individuals who entered the UK Collaborative HIV Cohort (CHIC) study and were linked to the national HIV cohort database (HIV and AIDS Reporting System). Study participants are classified according to their current engagement in care, ART use, viral suppression, loss to follow-up, and death to assess the proportion of person-months of follow-up spent in each stage of the…	2000-2004	UK	Observed times	Observed	% time spent (person-time in the stage/total person-time) in each stage (Engagement in care, ART use, viral suppression, loss to follow-up, and death) overall and by calendar year
464	Chaivooth S et al. J Virus Erad.2017 Oct 1;3(4):192-199	The challenges of ending AIDS in Asia: outcomes of the Thai National AIDS Universal Coverage Programme, 2000-2014.	PubMed Only	The study focuses on care after diagnosis, causes of dropout, virological outcomes and mortality rates. Observed (i.e. by dividing number of deaths with total number of participants or total person-time) percentages and rates of deaths and loss to follow-up are presented. Results are also given by age, gender and calender year. Observed time on ART is also presented, by calendar period (2000-2007…	2000-2014	Thailand	Observed times	Observed	Time on ART and mortality rates
503	Wong NS et al. AIDS Behav.2018 Mar;22(3):701-710	HIV Linkage to Care and Retention in Care Rate Among MSM in Guangzhou, China.	PubMed and EMBASE	Using surveillance and clinic record data, the study provides estimates for the observed annual rate of linkage to care and retention is provided (i.e. the number of linked/retained cases over the total number of new diagnoses in each year). The amount of time that passed between diagnosis and first CD4 test for each newly diagnosed individual is also given. A binary logistic generalizing estimat…	2008–2014	China, Guangzhou	Observed times	Observed	Observed annual rate of linkage to care and retention (i.e. the number of linked/retained cases over the total number of new diagnoses in each year) and time that passed between diagnosis and linkage to care
602	Medland NA et al. PLoS One.2017 May 16;12(5):e0177634	Time from HIV diagnosis to commencement of antiretroviral therapy as an indicator to supplement the HIV cascade: Dramatic fall from 2011 to 2015.	PubMed Only	The aim of this study was to compare antiretroviral coverage and uptake using different methods: the HIV care cascade indicator of proportion of patients on ART: proportion of patients on ART within one year of diagnosis and the newly proposed indicator of time to commencing ART. Data were extracted from records of patients seen in treatment centers with a recorded date of first ART. Indicators f…	2011-2015	Australia	Observed times	Observed	Time form diagnosis to ART by calendar year
704	Chkhartishvili N et al. AIDS Res Hum Retroviruses.2017 Oct;33(10):999-1003	Progress Toward Achieving the UNAIDS 90-90-90 Goals in HIV Care From Diagnosis to Durable Viral Suppression in the Country of Georgia.	PubMed and EMBASE	In this study, which was based on surveillance data, the CoC included all diagnosed HIV patients, (i.e those who died before end of follow-up, too), to explore the contribution of mortality to losses along the continuum and to failure to viral suppression. Thus, after each CoC bar an additional bar for those lost or died before reaching the next stage is given. For temporal comparisons, two casca…	2008-2012	Georgia	Observed times	Observed	Percentages of lost or died before reaching the next stage is given along the continuum of care. Observed times to LTFU and death also provided.
745	Gu D et al. PLoS One.2016 Oct 21;11(10):e0164346	Loss to Follow-Up from HIV Screening to ART Initiation in Rural China.	PubMed Only	This study extracted data from hospital records through a survey. It included newly screened HIV positive individuals. Based on agrregated data, the study provides estimates for the observed time (days) from the initial positive screening test to confirmatory HIV testing and counseling; detailed information about completion of WB test, CD4 test and initiation of ART. Percentages of loss to follow…	2013	China, Guangxi	Observed times	Observed	Times from linkage and initiation of ART
1082	Matthews PE et al. Int J STD AIDS.2015 Nov;26(13):951-9	Virologic suppression among HIV-infected US Air Force members in a highly-structured programme with free access to care.	PubMed Only	The data source of this study was the cohort of active duty HIV-infected US Air Force members diagnosed with HIV infection between 1 January 2000 and 31 December 2011 and who had completed at least six months of continuous ART. The primary outcome was virologic suppression (<50 copies/ml at 12 months after ART initiation) and was extended to 18 and 24 months post-ART for those with available data…	2000-2011, updated 2012	USA, US Air Force	Observed times	Observed	Time for diagnosis to ART initiation
10180	Colombe S et al. AIDS Care 2019 Jul 10 : 1-6	Cascade of care for HIV-seroconverters in rural Tanzania: a longitudinal study.	PubMed and EMBASE	The study's starting point on a population, community based study. Surveys on this sample offered HIV tests to eligible participants. Those with a positive results are included in the current study. Continuum of care estimates include Awareness of HIV status: (awareness of positive HIV status-the date of awareness of HIV status was defined as the date the person first knew of his or her own HIV s…	2006-2017	Tanzania, rural	Observed times, Poisson	Observed times, Poisson	Observed times and prevalence risk ratios for enrollment in care and initiation of ART
2	Gingaras C et al. AIDS Care.2019 May 6:1-7	Engagement in care among youth living with parenterally-acquired HIV infection in Romania.	PubMed Only	Cohort of childern born 1985-1993 and followed-up in one clinic in Bucharest up to the age of 25. Longitudinal Engagement in care during adolescence and young adulthood was assessed based CD4 and VL measurements. Each individual’s follow-up was divided into one-month periods and defined according to their current age for that month. Total time on ART, in care and not in care, as well as viral loa…	1985-2016	Romania	Observed times, Poisson	Observed times, Poisson with GEE	Estimated total time on ART, in care and not in care, as well as viral load suppression and loss to follow-up are provided
576	Lambdin BH et al. Addict Sci Clin Pract.2017 Jun 14;12(1):13	Associations of criminal justice and substance use treatment involvement with HIV/HCV testing and the HIV treatment cascade among people who use drugs in Oakland, California.	PubMed and EMBASE	This is a community based study among drug users. Estimates for the percentage of HIV testing (HIV antibody testing ever); received HIV care (ever receiving HIV care among those who are HIV positive) and initiated ART (ever starting ART among those who are HIV positive). HIV status was determined through rapid testing. The study assessed the impact of criminal justice and substance use on the ste…	2011-2013	USA, California	Poisson	Poisson	Effect of criminal justice on the prevalence of testing, linkage and ART initiation. No time estimation
620	Ross J et al. AIDS Res Hum Retroviruses.2017 Oct;33(10):1038-1044	Outcomes Along the HIV Care Continuum Among Undocumented Immigrants in Clinical Care.	PubMed and EMBASE	Data for this analysis come from a retrospective HIV cohort. The aim was to compare continuum of care outcomes between documented and undocumented migrants. All individuals were considered linked and the proportion of patients engaged in subsequent steps of the HIV continuum of care is estimated. Specifically, the number retained in care among those in care (at least 2 HIV-related laboratory test…	2006-2014	USA, New York	Poisson	Poisson	Comparison of the rates of retention, ART and viral suppression in documented and undocumented migrants
976	Nwangwu-Ike N et al. Womens Health Issues.2015 Nov-Dec;25(6):711-9	The Epidemiology of Human Immunodeficiency Virus Infection and Care among Adult and Adolescent Females in the United States, 2008-2012.	PubMed and EMBASE	This study is based on surveillance data and includes newly HIV diagnosed females, both adult and adolescent. Estimates of late diagnosis if disease was classified as stage 3 (AIDS) within 3 months after the date of HIV diagnosis. Percenatges of linked (one or more CD4 or viral load tests within 3 months after diagnosis), retained (two or more CD4 or viralload tests results at least 3 months apar…	2008-2012	USA	Poisson	Poisson	Percentage change in the annual number of diagnoses
1227	Dombrowski JC et al. J Acquir Immune Defic Syndr.2013 Jul 1;63(3):299-306	High levels of antiretroviral use and viral suppression among persons in HIV care in the United States, 2010.	PubMed Only	This study is based on cohort data. Study outcomes were ART non-initiation, ART discontinuation, and detectable viremia despite continuing ART use. Poisson regression for the three outcome measures, stratified by nadir CD4 count was performed. Prevalence ratios (PR) of each outcome at the end of 2010 were estimated.	2010	USA	Poisson	Poisson	Prevalence risk ratios for ART non-initiation, ART discontinuation, and detectable viremia despite continuing ART use
614	Ghiam MK et al. AIDS Res Hum Retroviruses.2017 Oct;33(10):1027-1034	Trends in HIV Continuum of Care Outcomes over Ten Years of Follow-Up at a Large HIV Primary Medical Home in the Southeastern United States.	PubMed and EMBASE	Longitudinal study of retention in care (laboratory-based: laboratory values (CD4 or VL) in calendar year of interest, more than 90 days apart; laboratory and appointment-based definition: HIV laboratory values or HIV healthcare provider visits in calendar year of interest, =90 days apart) and viral suppression (last viral load in a given calendar year <200 copies/ml, not conditioned on retention…	2004-2013	USA, Nashville, Tennessee	Poisson	Poisson with GEE	Factors associated with lack of retention and viral suppression
851	Rebeiro PF et al. J Int AIDS Soc.2016 Apr 8;19(1):20636	Assessing the HIV Care Continuum in Latin America: progress in clinical retention, cART use and viral suppression.	PubMed and EMBASE	This cohort study presents estimates of retention (at least two HIV care visits in a year, at least 90 days apart), ART (prescription of at least one regimen of at least three active antiretroviral agents in a year), viral load suppression (<200 copies/mL at the last measurement in the year). In addition, it provides temporal trends in observed and predicted HIV Care Continuum indicators. Predict…	2003-2012	Argentina, Chile, Haiti, Brazil, Peru, Mexico, Honduras	Poisson	Poisson with GEE	Temporal trends on the rates of ART, retention and viral suppression
574	Wolff MJ et al. Int J STD AIDS.2018 Jan;29(1):4-12	Evaluating the care cascade after antiretroviral therapy initiation in Latin America.	PubMed Only	This multinational cohort study explores the continuum of care of adult individuals after ART initiation. As a measure of early linkage, the proportion of individuals with CD4 cell count >200 cells/mm3 at time of ART initiation is estimated. Estimates for retention in care (≥1 HIV primary care visit at one year after ART start), and viral suppression (≥1 plasma HIV-1 RNA <200 copies/mL at one yea…	2014	Argentina, Chile, Haiti, Brazil, Peru, Mexico, Honduras	Poisson	Poisson	Temporal trends on the rates of early ART initiaton, retention and viral suppression
682	Takuva S et al. AIDS.2017 Feb 20;31(4):545-552	The continuum of HIV care in South Africa: implications for achieving the second and third UNAIDS 90-90-90 targets.	PubMed and EMBASE	Three datasources were combined: First, the national household survey conducted in 2012 that measures point estimates of prevalence in the South African population. Second, mid-year population estimates for South Africa published annually by vital registration (Statistics South Africa). Third, laboratory data from the National Health Laboratory Service Corporate Data Warehouse (CDW). Number of HI…	2012	South Africa	Poisson	Poisson	Factors affecting viral suppression
